# Supplementary material for: Atrial Fibrillation and Colonic Neoplasia in African Americans
Source: PLoS One. 2015 Aug 28;10(8):e0135609. doi: 10.1371/journal.pone.0135609 (PMC4552839; doi:10.1371/journal.pone.0135609)
Supplement: S1 Dataset — (XLSX) [file pone.0135609.s001.xlsx]

## Sheet: Sheet1
Number	sex	age	CRC	benigncolonandrectum	AtrialFib	diabetes	hypertension	heartfailure	strokeortia	alcoholabuse	tobaco	#hospitaladmission	group	agegr
1	M	74	0	1	0	1	1	0	0	0	0	1	Adenoma	71+
2	F	73	0	0	0	1	1	0	0	0	1	1	Control	71+
3	F	52	0	1	0	0	1	0	0	0	0	3	Adenoma	51-60
4	M	51	0	0	0	0	0	0	0	0	0	3	Control	51-60
5	M	67	0	0	0	0	0	0	0	1	1	1	Control	61-70
6	M	57	0	0	1	0	1	0	0	1	0	1	Control	51-60
7	F	46	0	1	0	0	0	0	0	0	0	1	Adenoma	41-50
8	M	49	0	1	0	1	0	0	0	1	0	1	Adenoma	41-50
9	F	79	0	0	0	1	1	1	0	0	0	6	Control	71+
10	F	54	0	0	0	1	1	0	0	0	1	3	Control	51-60
11	F	60	0	1	0	1	0	1	0	0	0	1	Adenoma	51-60
12	M	79	0	0	0	0	1	0	0	0	0	1	Control	71+
13	F	49	0	0	0	0	0	0	0	0	0	9	Control	41-50
14	M	65	0	1	0	0	1	0	0	0	0	1	Adenoma	61-70
15	M	77	0	1	0	1	0	0	0	0	0	1	Adenoma	71+
16	F	51	0	0	0	1	1	0	0	0	0	1	Control	51-60
17	F	45	0	1	0	1	1	0	0	0	0	7	Adenoma	41-50
18	F	85	0	1	0	0	0	0	0	0	0	5	Adenoma	71+
19	F	79	0	1	1	1	1	0	0	0	0	1	Adenoma	71+
20	M	60	0	1	0	1	1	0	0	0	1	3	Adenoma	51-60
21	F	64	0	1	0	0	0	0	0	0	0	1	Adenoma	61-70
22	M	57	0	0	0	0	1	0	0	1	1	1	Control	51-60
23	F	76	0	1	0	1	0	0	0	0	0	16	Adenoma	71+
24	M	46	0	1	0	1	1	0	0	1	0	3	Adenoma	41-50
25	M	70	0	0	0	1	0	0	0	0	0	1	Control	61-70
26	M	81	0	0	0	1	1	0	0	0	0	1	Control	71+
27	M	58	0	1	0	1	1	0	0	1	0	1	Adenoma	51-60
28	M	76	0	0	0	0	0	1	0	0	1	10	Control	71+
29	F	48	0	0	0	0	0	0	0	1	1	9	Control	41-50
30	F	63	0	1	0	0	1	0	0	0	0	2	Adenoma	61-70
31	F	92	0	1	0	0	1	0	0	0	0	2	Adenoma	71+
32	F	85	0	0	0	0	1	0	0	0	0	1	Control	71+
33	M	45	0	0	1	1	1	1	0	1	1	1	Control	41-50
34	F	84	0	1	0	1	1	0	0	0	0	1	Adenoma	71+
35	F	69	0	0	0	1	1	0	0	0	0	3	Control	61-70
36	M	58	0	1	0	0	0	0	0	0	0	4	Adenoma	51-60
37	F	82	0	1	0	1	1	0	0	0	0	2	Adenoma	71+
38	M	46	0	0	0	1	1	0	0	0	1	2	Control	41-50
39	M	88	0	0	1	0	0	0	0	0	0	2	Control	71+
40	F	65	0	0	0	0	0	0	0	0	0	3	Control	61-70
41	F	66	0	0	0	0	0	1	0	0	1	1	Control	61-70
42	M	67	0	1	0	1	1	0	0	0	0	1	Adenoma	61-70
43	F	48	0	0	0	0	0	0	0	0	0	2	Control	41-50
44	M	41	0	1	0	0	0	0	0	0	0	3	Adenoma	41-50
45	F	79	0	1	0	0	0	0	0	0	0	1	Adenoma	71+
46	F	81	0	0	0	0	0	0	0	0	0	1	Control	71+
47	F	77	0	0	0	0	0	0	0	0	0	1	Control	71+
48	M	85	0	0	1	1	1	1	0	0	0	1	Control	71+
49	M	69	0	1	0	0	1	0	0	1	0	2	Adenoma	61-70
50	F	84	0	0	0	0	0	0	0	0	0	1	Control	71+
51	M	60	0	0	0	0	1	0	0	1	1	2	Control	51-60
52	F	67	0	1	0	1	0	0	0	0	0	2	Adenoma	61-70
53	M	80	0	1	0	0	1	0	0	0	0	23	Adenoma	71+
54	F	50	0	0	0	0	1	0	0	0	0	1	Control	41-50
55	F	67	0	0	0	0	1	0	0	0	1	3	Control	61-70
56	F	65	0	0	0	0	1	0	0	0	0	9	Control	61-70
57	F	77	0	1	1	0	1	0	0	0	0	1	Adenoma	71+
58	M	67	0	0	0	0	0	0	0	1	0	1	Control	61-70
59	M	50	0	0	0	0	0	0	0	1	1	1	Control	41-50
60	M	71	0	1	0	0	1	0	0	0	0	2	Adenoma	71+
61	F	47	0	1	0	0	0	0	0	0	0	2	Adenoma	41-50
62	M	50	0	1	0	0	0	0	0	0	0	1	Adenoma	41-50
63	M	60	0	1	0	1	1	0	0	0	0	1	Adenoma	51-60
64	M	52	0	1	0	1	1	0	0	0	0	1	Adenoma	51-60
65	M	76	0	0	0	0	1	0	0	0	0	1	Control	71+
66	F	64	0	0	0	1	1	1	0	0	0	3	Control	61-70
67	F	71	0	0	0	1	1	1	0	0	1	1	Control	71+
68	F	72	0	1	0	1	0	0	0	0	0	2	Adenoma	71+
69	F	42	0	0	0	1	1	0	0	0	1	11	Control	41-50
70	M	80	0	1	0	0	1	0	0	0	1	1	Adenoma	71+
71	F	76	0	0	1	0	1	1	0	0	0	1	Control	71+
72	F	53	0	0	0	1	1	0	0	0	0	17	Control	51-60
73	F	49	0	0	1	0	1	0	0	0	1	2	Control	41-50
74	F	63	0	0	0	0	0	0	0	0	0	17	Control	61-70
75	F	74	0	1	0	0	0	0	0	0	0	1	Adenoma	71+
76	M	51	0	0	0	0	0	0	0	0	0	4	Control	51-60
77	M	70	0	0	1	0	1	0	0	0	0	1	Control	61-70
78	M	53	0	1	0	1	1	1	0	0	0	10	Adenoma	51-60
79	M	77	0	0	0	1	1	0	0	0	0	1	Control	71+
80	M	63	0	0	0	1	0	1	0	0	1	10	Control	61-70
81	M	57	0	0	0	1	1	1	0	0	0	1	Control	51-60
82	F	48	0	0	0	1	1	0	0	0	0	2	Control	41-50
83	F	42	0	0	0	0	0	0	0	1	0	2	Control	41-50
84	F	45	0	0	0	1	1	0	0	0	1	1	Control	41-50
85	M	62	0	0	0	0	0	0	0	0	0	1	Control	61-70
86	F	72	0	1	0	1	0	0	0	0	0	1	Adenoma	71+
87	F	82	0	1	0	1	0	0	0	0	0	1	Adenoma	71+
88	F	66	0	1	0	1	1	0	0	0	0	10	Adenoma	61-70
89	F	83	0	0	0	1	1	0	0	0	0	1	Control	71+
90	F	78	0	1	0	1	1	0	0	0	1	1	Adenoma	71+
91	M	79	0	1	0	1	0	0	0	0	0	1	Adenoma	71+
92	F	84	0	0	0	0	1	0	0	0	0	2	Control	71+
93	F	53	0	1	0	1	1	0	0	0	0	8	Adenoma	51-60
94	M	51	0	0	0	0	0	0	0	0	0	1	Control	51-60
95	M	67	0	1	0	0	1	0	0	0	1	1	Adenoma	61-70
96	F	97	0	1	1	0	1	1	0	0	0	1	Adenoma	71+
97	M	47	0	0	0	0	0	0	0	1	0	7	Control	41-50
98	F	80	0	1	0	1	1	0	0	0	0	3	Adenoma	71+
99	F	53	0	1	0	0	1	0	0	0	0	1	Adenoma	51-60
100	M	78	0	1	0	0	1	0	0	0	0	1	Adenoma	71+
101	M	86	0	1	0	0	0	1	0	0	0	1	Adenoma	71+
102	M	59	0	0	0	1	1	0	0	0	0	1	Control	51-60
103	M	57	0	1	0	1	1	0	0	0	0	1	Adenoma	51-60
104	F	44	0	0	0	0	0	0	0	1	0	1	Control	41-50
105	F	78	0	1	0	1	1	0	0	0	0	1	Adenoma	71+
106	F	41	0	0	0	0	0	0	0	0	0	1	Control	41-50
107	F	46	0	0	0	1	1	0	0	0	0	1	Control	41-50
108	F	51	0	0	0	0	0	0	0	1	1	13	Control	51-60
109	M	67	0	1	0	0	0	0	0	0	0	1	Adenoma	61-70
110	F	64	0	0	0	1	1	0	0	0	0	4	Control	61-70
111	M	66	0	1	0	0	1	0	0	0	0	2	Adenoma	61-70
112	M	50	0	0	0	0	1	0	0	0	1	1	Control	41-50
113	M	76	0	0	0	0	1	0	0	0	0	2	Control	71+
114	F	83	0	0	1	0	1	0	0	0	0	2	Control	71+
115	M	74	0	1	0	0	0	0	0	0	0	2	Adenoma	71+
116	M	46	0	1	0	0	1	1	0	0	1	2	Adenoma	41-50
117	M	70	0	1	0	0	0	0	0	0	1	12	Adenoma	61-70
118	F	77	0	1	0	0	0	0	0	0	0	1	Adenoma	71+
119	M	63	0	1	0	0	0	0	0	0	1	1	Adenoma	61-70
120	F	42	0	0	0	0	0	0	0	0	0	1	Control	41-50
121	F	42	0	0	0	0	1	0	0	0	1	1	Control	41-50
122	F	51	0	0	0	0	1	0	0	1	0	1	Control	51-60
123	F	53	0	0	0	0	1	0	0	0	0	1	Control	51-60
124	F	82	0	1	0	0	0	0	0	0	0	2	Adenoma	71+
125	F	57	0	1	0	0	0	0	0	0	0	1	Adenoma	51-60
126	M	46	0	0	0	1	1	0	0	0	0	4	Control	41-50
127	F	71	0	0	0	0	1	1	0	0	1	2	Control	71+
128	F	80	0	1	0	0	1	0	0	0	0	1	Adenoma	71+
129	M	68	0	1	0	1	1	0	0	0	0	3	Adenoma	61-70
130	M	64	0	1	0	0	1	0	0	0	1	2	Adenoma	61-70
131	F	74	0	0	0	0	0	0	0	0	0	16	Control	71+
132	M	57	0	0	0	1	1	0	0	0	0	1	Control	51-60
133	F	51	0	0	0	0	1	0	0	1	1	3	Control	51-60
134	M	75	0	0	1	0	1	1	0	0	0	2	Control	71+
135	M	72	0	0	0	0	1	0	0	0	1	1	Control	71+
136	M	46	0	0	0	1	1	0	0	0	0	1	Control	41-50
137	F	42	0	0	0	1	1	0	0	0	0	1	Control	41-50
138	F	60	0	1	0	1	0	0	0	0	0	1	Adenoma	51-60
139	F	85	0	1	0	1	1	0	0	0	0	13	Adenoma	71+
140	M	61	0	1	0	1	0	0	0	0	0	1	Adenoma	61-70
141	F	76	0	1	0	0	1	0	0	0	0	1	Adenoma	71+
142	M	45	0	1	0	0	0	0	0	1	0	23	Adenoma	41-50
143	F	85	0	1	1	0	0	0	0	0	0	1	Adenoma	71+
144	F	42	0	0	0	1	0	0	0	1	1	1	Control	41-50
145	F	58	0	1	0	0	1	0	0	0	0	1	Adenoma	51-60
146	F	48	0	0	0	0	1	0	0	0	1	1	Control	41-50
147	F	80	0	1	0	1	0	0	0	0	0	1	Adenoma	71+
148	F	51	0	0	0	0	0	0	0	0	0	1	Control	51-60
149	F	80	0	0	1	0	1	0	0	0	0	1	Control	71+
150	F	52	0	0	0	0	0	0	0	0	0	1	Control	51-60
151	F	99	0	1	0	1	1	0	0	0	0	2	Adenoma	71+
152	F	69	0	1	0	1	0	0	0	0	0	1	Adenoma	61-70
153	F	42	0	1	1	0	0	1	0	0	1	6	Adenoma	41-50
154	F	68	0	1	0	0	1	0	0	0	0	1	Adenoma	61-70
155	F	72	0	0	0	0	1	0	0	0	0	4	Control	71+
156	F	78	0	1	0	0	1	0	0	0	0	1	Adenoma	71+
157	F	81	0	1	0	0	0	0	0	0	0	6	Adenoma	71+
158	F	58	0	1	0	0	1	0	0	0	0	1	Adenoma	51-60
159	M	76	0	0	1	0	0	1	0	0	0	3	Control	71+
160	F	85	0	1	0	0	1	0	0	0	0	1	Adenoma	71+
161	M	53	0	0	0	0	0	0	0	1	1	1	Control	51-60
162	F	90	0	1	0	0	1	0	0	0	0	1	Adenoma	71+
163	M	52	0	1	0	0	0	0	0	0	0	1	Adenoma	51-60
164	F	90	0	1	0	0	0	0	0	0	0	5	Adenoma	71+
165	F	80	0	1	0	1	1	0	0	0	0	2	Adenoma	71+
166	F	96	0	0	1	1	0	0	0	0	0	1	Control	71+
167	M	80	0	0	0	1	1	0	0	0	1	1	Control	71+
168	M	71	0	0	1	1	0	0	0	0	0	1	Control	71+
169	M	74	0	1	1	1	0	0	0	0	1	2	Adenoma	71+
170	M	60	0	1	0	1	1	0	0	0	1	2	Adenoma	51-60
171	M	52	0	0	0	0	0	0	0	0	0	1	Control	51-60
172	F	52	0	1	0	0	1	0	0	0	1	1	Adenoma	51-60
173	M	88	0	1	0	0	0	0	0	0	0	1	Adenoma	71+
174	M	71	0	1	0	0	0	0	0	1	0	1	Adenoma	71+
175	M	44	0	0	0	0	0	0	0	0	0	1	Control	41-50
176	M	78	0	0	0	1	1	0	0	0	1	2	Control	71+
177	F	72	0	1	0	0	1	0	0	0	0	3	Adenoma	71+
178	F	58	0	0	1	1	1	1	0	0	0	2	Control	51-60
179	M	68	0	0	0	0	0	0	0	0	0	1	Control	61-70
180	F	73	0	1	0	0	1	0	0	0	0	1	Adenoma	71+
181	F	73	0	1	0	1	0	1	0	0	1	3	Adenoma	71+
182	F	82	0	0	0	0	1	1	0	0	0	1	Control	71+
183	F	71	0	0	0	0	1	1	0	0	0	4	Control	71+
184	F	83	0	0	0	1	1	0	0	0	0	1	Control	71+
185	M	64	0	0	0	0	1	0	0	0	0	2	Control	61-70
186	M	44	0	0	0	0	0	0	0	1	1	2	Control	41-50
187	M	71	0	1	0	0	0	0	0	0	0	1	Adenoma	71+
188	M	83	0	1	0	0	1	0	0	0	0	1	Adenoma	71+
189	M	88	0	1	1	1	1	0	0	0	0	1	Adenoma	71+
190	M	61	0	1	0	1	1	0	0	1	0	1	Adenoma	61-70
191	F	41	0	1	0	0	0	0	0	0	0	1	Adenoma	41-50
192	M	90	0	1	0	1	1	0	0	0	0	3	Adenoma	71+
193	F	54	0	1	0	0	1	0	0	0	0	4	Adenoma	51-60
194	M	42	0	1	0	0	1	0	0	1	1	1	Adenoma	41-50
195	F	54	0	1	0	0	1	0	0	0	0	2	Adenoma	51-60
196	M	67	0	1	0	0	0	0	0	1	1	1	Adenoma	61-70
197	F	86	0	1	0	0	1	0	0	0	0	2	Adenoma	71+
198	F	51	0	1	0	1	1	0	0	0	0	2	Adenoma	51-60
199	F	82	0	1	1	0	1	0	0	0	0	13	Adenoma	71+
200	M	72	0	1	0	0	0	0	0	0	0	4	Adenoma	71+
201	F	86	0	0	0	1	1	1	0	0	0	1	Control	71+
202	M	61	0	1	0	0	0	1	0	0	0	1	Adenoma	61-70
203	F	85	0	1	0	0	0	0	0	0	0	1	Adenoma	71+
204	M	73	0	1	0	0	1	0	0	0	1	3	Adenoma	71+
205	F	78	0	0	0	0	1	1	0	0	0	1	Control	71+
206	M	65	0	1	0	0	0	0	0	0	0	6	Adenoma	61-70
207	M	60	0	1	0	0	1	0	0	0	0	2	Adenoma	51-60
208	F	71	0	1	0	0	1	0	0	0	0	1	Adenoma	71+
209	M	62	0	1	0	0	1	0	0	0	0	1	Adenoma	61-70
210	F	71	0	0	0	0	1	0	0	0	0	4	Control	71+
211	F	74	0	0	0	0	1	0	0	0	0	1	Control	71+
212	M	49	0	0	0	1	1	0	0	0	0	1	Control	41-50
213	M	43	0	0	0	0	0	0	0	1	1	1	Control	41-50
214	M	83	0	1	0	1	1	0	0	0	0	1	Adenoma	71+
215	F	67	0	0	0	1	1	0	0	0	0	1	Control	61-70
216	M	54	0	0	0	0	0	0	0	0	1	1	Control	51-60
217	M	67	0	1	0	0	1	0	0	0	1	1	Adenoma	61-70
218	F	80	0	1	1	1	1	0	0	0	0	1	Adenoma	71+
219	F	82	0	1	0	0	1	1	0	0	0	1	Adenoma	71+
220	F	94	0	1	0	0	0	0	0	0	0	1	Adenoma	71+
221	F	67	0	0	0	1	1	0	0	0	0	1	Control	61-70
222	F	53	0	1	0	0	0	0	0	0	0	1	Adenoma	51-60
223	F	50	0	0	0	1	1	1	0	0	0	1	Control	41-50
224	M	85	0	0	0	0	0	0	0	0	0	1	Control	71+
225	M	63	0	0	0	0	1	0	0	1	1	1	Control	61-70
226	F	87	0	1	0	1	1	0	0	0	0	1	Adenoma	71+
227	F	42	0	1	0	0	0	0	0	0	1	3	Adenoma	41-50
228	M	51	0	1	0	0	0	0	0	0	1	1	Adenoma	51-60
229	F	53	0	1	0	1	1	0	0	0	0	1	Adenoma	51-60
230	M	76	0	1	0	0	0	0	0	1	0	1	Adenoma	71+
231	F	76	0	1	0	1	1	0	0	0	0	1	Adenoma	71+
232	M	66	0	1	0	1	0	0	0	0	0	2	Adenoma	61-70
233	F	50	0	1	0	1	1	0	0	0	0	1	Adenoma	41-50
234	F	62	0	0	1	1	1	1	0	0	0	1	Control	61-70
235	F	85	0	0	0	1	1	0	0	0	0	1	Control	71+
236	M	74	0	1	0	0	0	1	0	1	0	1	Adenoma	71+
237	F	62	0	1	0	1	0	0	0	0	0	1	Adenoma	61-70
238	M	49	0	1	0	0	0	0	0	1	1	1	Adenoma	41-50
239	M	45	0	0	0	0	0	0	0	1	1	1	Control	41-50
240	F	72	0	1	0	0	1	0	0	0	0	1	Adenoma	71+
241	F	74	0	0	0	1	1	0	0	0	0	1	Control	71+
242	F	85	0	1	0	0	0	0	0	0	0	1	Adenoma	71+
243	M	75	0	0	0	0	1	0	0	0	0	3	Control	71+
244	F	67	0	1	0	0	1	1	0	0	0	1	Adenoma	61-70
245	F	89	0	1	1	1	0	0	0	0	0	1	Adenoma	71+
246	M	56	0	1	0	0	0	0	0	0	0	5	Adenoma	51-60
247	F	79	0	1	0	1	1	0	0	0	0	1	Adenoma	71+
248	M	62	0	0	0	1	1	1	0	0	1	1	Control	61-70
249	F	68	0	1	0	0	1	0	0	0	0	3	Adenoma	61-70
250	M	59	0	1	0	1	0	0	0	0	0	2	Adenoma	51-60
251	M	51	0	0	0	0	0	0	0	0	1	1	Control	51-60
252	F	52	0	0	0	0	1	0	0	0	1	2	Control	51-60
253	F	78	0	1	0	0	1	0	0	0	0	5	Adenoma	71+
254	F	47	0	1	0	0	0	0	0	0	0	1	Adenoma	41-50
255	F	80	0	1	1	0	1	0	0	0	0	1	Adenoma	71+
256	M	43	0	0	0	0	0	0	0	1	1	1	Control	41-50
257	F	72	0	0	0	0	1	0	0	0	0	1	Control	71+
258	F	80	0	1	0	0	0	0	0	0	0	1	Adenoma	71+
259	F	89	0	1	0	0	0	1	0	0	0	3	Adenoma	71+
260	M	77	0	1	1	0	1	1	0	0	0	1	Adenoma	71+
261	M	87	0	1	0	0	0	0	0	0	0	1	Adenoma	71+
262	M	48	0	0	0	1	1	0	0	0	0	1	Control	41-50
263	F	50	0	1	0	0	0	0	0	1	0	2	Adenoma	41-50
264	F	83	0	1	0	0	1	0	0	0	0	1	Adenoma	71+
265	M	92	0	0	0	0	1	0	0	0	0	1	Control	71+
266	M	79	0	1	0	0	0	0	0	0	0	1	Adenoma	71+
267	F	69	0	1	0	1	1	0	0	0	0	1	Adenoma	61-70
268	F	47	0	0	0	0	0	0	0	1	0	1	Control	41-50
269	F	69	0	1	0	0	1	0	0	0	0	1	Adenoma	61-70
270	F	83	0	0	0	0	1	0	0	0	0	3	Control	71+
271	F	77	0	0	0	0	1	1	0	0	0	1	Control	71+
272	M	62	0	0	0	1	1	1	0	0	0	1	Control	61-70
273	M	54	0	0	0	0	0	0	0	1	0	2	Control	51-60
274	F	45	0	1	0	0	0	0	0	0	0	1	Adenoma	41-50
275	F	86	0	1	0	1	0	0	0	0	0	1	Adenoma	71+
276	F	62	0	1	0	1	1	0	0	0	0	1	Adenoma	61-70
277	M	74	0	0	0	0	0	0	0	0	0	4	Control	71+
278	M	69	0	1	0	0	1	0	0	0	1	1	Adenoma	61-70
279	M	44	0	1	0	0	0	0	0	0	1	1	Adenoma	41-50
280	M	78	0	1	0	0	1	0	0	0	0	1	Adenoma	71+
281	F	79	0	1	0	0	0	0	0	0	1	1	Adenoma	71+
282	F	69	0	1	0	0	0	0	0	0	0	1	Adenoma	61-70
283	F	41	0	0	0	0	0	0	0	0	1	1	Control	41-50
284	M	60	0	1	0	1	1	0	0	0	0	1	Adenoma	51-60
285	F	41	0	0	0	0	0	0	0	0	0	1	Control	41-50
286	F	52	0	0	0	0	0	0	0	0	0	1	Control	51-60
287	M	87	0	1	0	1	1	0	0	0	0	1	Adenoma	71+
288	F	68	0	1	0	0	0	0	0	0	0	4	Adenoma	61-70
289	F	63	0	1	0	1	1	1	0	0	1	1	Adenoma	61-70
290	M	41	0	1	0	0	0	0	0	0	1	1	Adenoma	41-50
291	F	89	0	1	0	0	1	0	0	0	0	1	Adenoma	71+
292	M	58	0	1	0	0	1	0	0	0	0	2	Adenoma	51-60
293	M	67	0	0	0	0	0	0	1	1	0	1	Control	61-70
294	M	74	0	0	1	1	1	0	0	0	1	3	Control	71+
295	M	55	0	1	0	1	1	1	0	0	0	1	Adenoma	51-60
296	M	71	0	1	0	0	1	0	0	0	0	2	Adenoma	71+
297	F	69	0	1	0	0	1	0	0	0	0	2	Adenoma	61-70
298	F	48	0	1	0	1	1	0	0	0	0	5	Adenoma	41-50
299	M	59	0	1	0	1	1	0	0	0	0	1	Adenoma	51-60
300	M	70	0	1	0	0	1	0	0	1	0	1	Adenoma	61-70
301	M	65	0	1	0	0	0	1	0	1	1	4	Adenoma	61-70
302	M	78	0	1	0	1	0	0	0	0	0	1	Adenoma	71+
303	M	89	0	1	0	0	1	0	0	0	0	2	Adenoma	71+
304	M	73	0	1	0	0	1	0	0	0	0	2	Adenoma	71+
305	F	46	0	1	0	1	1	0	0	0	0	6	Adenoma	41-50
306	M	72	0	1	1	0	0	0	0	0	0	5	Adenoma	71+
307	M	55	0	1	0	0	1	0	0	1	1	1	Adenoma	51-60
308	M	81	0	1	0	0	1	0	0	0	0	1	Adenoma	71+
309	M	57	0	0	0	1	0	0	0	0	0	1	Control	51-60
310	M	45	0	1	0	0	1	0	0	1	1	1	Adenoma	41-50
311	F	72	0	1	0	0	1	0	0	0	0	2	Adenoma	71+
312	F	72	0	1	0	0	0	0	0	0	0	3	Adenoma	71+
313	F	88	0	1	0	1	0	0	0	0	0	2	Adenoma	71+
314	F	54	0	0	0	0	1	0	0	0	0	1	Control	51-60
315	F	63	0	1	0	1	1	0	0	0	0	1	Adenoma	61-70
316	F	50	0	1	0	1	1	0	0	0	0	1	Adenoma	41-50
317	M	75	0	1	0	0	0	0	0	0	0	6	Adenoma	71+
318	F	58	0	1	0	1	0	1	0	0	0	6	Adenoma	51-60
319	M	60	0	1	0	0	1	0	0	0	0	1	Adenoma	51-60
320	M	81	0	1	0	0	0	0	0	0	0	1	Adenoma	71+
321	M	52	0	1	0	1	1	0	0	0	0	1	Adenoma	51-60
322	M	74	0	1	0	1	1	0	0	1	1	1	Adenoma	71+
323	F	70	0	1	0	1	1	1	0	0	0	3	Adenoma	61-70
324	M	55	0	1	0	0	0	0	0	0	1	4	Adenoma	51-60
325	M	49	0	1	0	0	1	0	0	0	0	3	Adenoma	41-50
326	F	48	0	1	0	0	1	0	0	0	0	1	Adenoma	41-50
327	M	46	0	1	0	0	0	0	0	0	0	3	Adenoma	41-50
328	F	45	0	1	0	0	0	0	0	0	1	6	Adenoma	41-50
329	M	73	0	1	0	0	1	0	0	0	0	1	Adenoma	71+
330	M	76	0	1	0	1	0	0	0	0	0	13	Adenoma	71+
331	F	45	0	1	0	0	1	0	0	0	0	1	Adenoma	41-50
332	M	63	0	0	0	0	1	0	0	0	1	4	Control	61-70
333	M	94	0	0	0	0	1	0	0	0	0	1	Control	71+
334	M	71	0	1	0	1	1	0	0	0	0	2	Adenoma	71+
335	F	79	0	1	0	0	1	0	0	0	1	16	Adenoma	71+
336	M	52	0	1	0	0	1	0	0	0	0	6	Adenoma	51-60
337	F	72	0	1	0	0	0	1	0	0	0	1	Adenoma	71+
338	M	82	0	1	0	0	0	0	0	0	0	1	Adenoma	71+
339	M	41	0	0	0	0	0	0	0	1	0	6	Control	41-50
340	M	79	0	1	0	0	0	0	0	0	0	1	Adenoma	71+
341	M	51	0	1	0	1	1	1	0	0	0	13	Adenoma	51-60
342	M	72	0	1	0	1	1	0	0	0	0	2	Adenoma	71+
343	M	73	0	1	0	0	0	0	0	0	0	1	Adenoma	71+
344	M	76	0	1	0	1	0	0	0	0	0	2	Adenoma	71+
345	F	77	0	1	0	0	1	0	0	0	1	2	Adenoma	71+
346	F	89	0	1	0	1	1	0	0	0	0	1	Adenoma	71+
347	M	65	0	0	0	1	1	0	0	0	0	1	Control	61-70
348	F	71	0	1	0	0	1	0	0	0	0	6	Adenoma	71+
349	F	82	0	1	0	1	0	0	0	0	0	1	Adenoma	71+
350	F	70	0	1	0	0	0	1	0	0	0	4	Adenoma	61-70
351	M	60	0	1	1	0	0	0	0	1	0	6	Adenoma	51-60
352	F	88	0	1	0	0	0	0	0	0	0	4	Adenoma	71+
353	M	66	0	1	0	0	0	0	0	0	0	6	Adenoma	61-70
354	F	74	0	1	0	0	1	0	0	0	0	1	Adenoma	71+
355	F	86	0	1	0	0	1	0	0	0	0	1	Adenoma	71+
356	F	52	0	0	0	0	0	0	0	0	0	2	Control	51-60
357	M	62	0	1	0	0	0	0	0	0	0	1	Adenoma	61-70
358	F	83	0	0	0	0	1	0	0	0	0	2	Control	71+
359	F	70	0	1	0	0	1	0	0	0	0	1	Adenoma	61-70
360	F	52	0	1	0	0	0	0	0	0	0	2	Adenoma	51-60
361	F	57	0	0	0	0	1	0	1	0	0	2	Control	51-60
362	M	53	0	1	0	0	0	0	0	1	1	4	Adenoma	51-60
363	M	62	0	1	0	1	1	0	0	0	0	1	Adenoma	61-70
364	F	51	0	0	0	0	1	0	0	0	0	1	Control	51-60
365	F	73	0	0	1	0	0	0	0	0	0	1	Control	71+
366	M	70	0	1	0	0	1	0	0	0	0	3	Adenoma	61-70
367	F	42	0	0	0	0	1	0	1	0	1	4	Control	41-50
368	M	45	0	1	0	1	0	0	0	1	0	1	Adenoma	41-50
369	F	41	0	0	0	0	0	0	0	0	1	1	Control	41-50
370	M	72	0	1	0	1	1	0	0	0	0	1	Adenoma	71+
371	F	50	0	1	0	0	0	0	0	0	0	5	Adenoma	41-50
372	M	78	0	1	0	0	0	0	0	0	0	4	Adenoma	71+
373	F	54	0	0	0	1	1	0	0	0	0	10	Control	51-60
374	M	80	0	1	0	0	0	0	0	0	0	1	Adenoma	71+
375	F	97	0	1	0	0	1	0	0	0	0	1	Adenoma	71+
376	F	73	0	0	0	0	0	0	0	0	0	1	Control	71+
377	M	76	0	1	0	1	1	0	0	0	1	3	Adenoma	71+
378	F	78	0	0	0	1	0	0	0	0	0	1	Control	71+
379	F	66	0	1	0	0	1	0	0	0	0	2	Adenoma	61-70
380	F	49	0	0	0	1	1	0	0	0	0	1	Control	41-50
381	M	78	0	1	0	1	0	0	0	0	0	3	Adenoma	71+
382	M	83	0	1	0	0	1	0	0	0	0	1	Adenoma	71+
383	M	70	0	1	0	0	0	0	0	0	0	3	Adenoma	61-70
384	F	51	0	0	0	1	0	0	0	0	1	1	Control	51-60
385	F	53	0	0	0	0	0	0	0	0	1	3	Control	51-60
386	F	94	0	1	0	0	1	1	0	0	0	1	Adenoma	71+
387	M	63	0	1	0	0	0	0	0	0	1	8	Adenoma	61-70
388	M	67	0	1	0	0	1	0	0	0	0	2	Adenoma	61-70
389	F	50	0	1	0	0	0	0	0	0	0	16	Adenoma	41-50
390	M	60	0	1	0	1	1	0	0	0	0	3	Adenoma	51-60
391	M	49	0	1	0	0	1	0	0	0	0	2	Adenoma	41-50
392	M	59	0	0	0	1	1	1	0	1	1	1	Control	51-60
393	M	56	0	1	0	0	0	0	0	1	0	1	Adenoma	51-60
394	F	75	0	1	0	1	1	0	0	0	0	1	Adenoma	71+
395	F	53	0	0	0	0	0	0	0	0	0	7	Control	51-60
396	M	59	0	1	0	0	0	0	0	1	0	1	Adenoma	51-60
397	M	49	0	1	0	0	0	0	0	0	0	14	Adenoma	41-50
398	F	52	0	0	0	1	1	1	0	0	1	3	Control	51-60
399	F	51	0	0	0	0	1	0	0	0	0	3	Control	51-60
400	M	85	0	1	0	0	0	0	0	0	0	3	Adenoma	71+
401	M	55	0	0	0	0	0	0	0	0	0	2	Control	51-60
402	M	45	0	0	0	0	0	0	0	0	0	1	Control	41-50
403	F	59	0	0	0	1	1	0	0	0	0	1	Control	51-60
404	M	54	0	1	1	0	0	0	0	1	0	1	Adenoma	51-60
405	F	82	0	1	0	1	1	0	0	0	0	1	Adenoma	71+
406	F	52	0	1	0	0	0	0	0	0	1	1	Adenoma	51-60
407	M	63	0	1	0	1	0	0	0	0	0	7	Adenoma	61-70
408	M	65	0	0	0	0	0	0	0	0	0	23	Control	61-70
409	M	64	0	0	0	0	1	0	0	1	1	3	Control	61-70
410	F	70	0	1	0	0	1	0	0	0	1	1	Adenoma	61-70
411	F	95	0	1	0	0	1	0	0	0	0	1	Adenoma	71+
412	F	88	0	1	0	1	0	0	0	0	0	2	Adenoma	71+
413	F	57	0	1	0	1	1	0	0	0	0	1	Adenoma	51-60
414	F	76	0	1	0	0	1	1	0	0	1	4	Adenoma	71+
415	F	76	0	1	0	0	0	0	0	0	0	1	Adenoma	71+
416	F	73	0	1	0	0	0	0	0	0	1	2	Adenoma	71+
417	M	73	0	1	0	0	0	0	0	0	1	2	Adenoma	71+
418	M	58	0	0	0	1	0	0	0	0	1	2	Control	51-60
419	M	62	0	1	0	0	1	0	0	0	0	1	Adenoma	61-70
420	M	83	0	1	0	0	0	1	0	0	0	1	Adenoma	71+
421	M	78	0	0	0	0	1	0	0	0	0	1	Control	71+
422	M	74	0	0	0	0	0	0	0	1	0	1	Control	71+
423	M	61	0	0	0	0	1	0	0	0	0	1	Control	61-70
424	F	83	0	1	0	0	1	0	0	0	0	3	Adenoma	71+
425	M	50	0	0	0	1	1	0	0	0	1	1	Control	41-50
426	M	55	0	0	0	0	1	0	0	1	1	1	Control	51-60
427	F	72	0	0	0	0	1	0	0	0	0	1	Control	71+
428	F	74	0	1	1	0	1	0	0	0	0	1	Adenoma	71+
429	M	69	0	1	0	0	0	0	0	0	1	1	Adenoma	61-70
430	M	47	0	1	0	0	1	0	0	1	1	10	Adenoma	41-50
431	M	70	0	1	0	1	0	1	0	0	0	1	Adenoma	61-70
432	F	41	0	1	0	1	0	0	0	0	0	3	Adenoma	41-50
433	F	44	0	1	0	0	1	0	0	0	1	3	Adenoma	41-50
434	F	52	0	0	0	1	1	0	0	0	0	2	Control	51-60
435	M	58	0	1	0	0	0	0	0	1	1	2	Adenoma	51-60
436	F	62	0	0	1	0	1	0	0	0	1	2	Control	61-70
437	F	75	0	1	0	1	1	0	0	0	0	10	Adenoma	71+
438	F	61	0	1	0	1	0	0	0	0	1	3	Adenoma	61-70
439	M	58	0	0	0	0	0	0	0	1	1	6	Control	51-60
440	F	86	0	1	0	0	1	0	0	0	0	5	Adenoma	71+
441	M	50	0	0	0	0	1	0	0	0	0	1	Control	41-50
442	F	57	0	0	0	0	0	1	0	0	1	1	Control	51-60
443	F	57	0	1	0	1	1	0	0	0	1	9	Adenoma	51-60
444	M	53	0	1	0	0	1	0	0	1	1	1	Adenoma	51-60
445	M	64	0	1	0	0	1	0	0	0	0	5	Adenoma	61-70
446	M	44	0	1	0	0	0	0	0	0	0	5	Adenoma	41-50
447	F	67	0	1	0	1	0	0	0	0	0	1	Adenoma	61-70
448	M	70	0	1	0	0	1	0	0	0	1	2	Adenoma	61-70
449	F	60	0	0	0	0	0	0	0	0	0	1	Control	51-60
450	F	45	0	1	0	0	0	0	0	0	1	1	Adenoma	41-50
451	M	44	0	0	0	1	1	0	0	0	1	5	Control	41-50
452	M	44	0	0	0	0	1	0	0	0	0	5	Control	41-50
453	F	86	0	1	1	0	1	1	0	0	0	2	Adenoma	71+
454	M	68	0	1	1	0	1	0	0	0	0	1	Adenoma	61-70
455	M	71	0	1	0	0	0	0	0	0	0	2	Adenoma	71+
456	M	80	0	1	0	0	0	0	0	0	0	1	Adenoma	71+
457	F	85	0	0	0	0	1	1	0	0	0	4	Control	71+
458	F	89	0	1	0	0	0	0	0	0	0	6	Adenoma	71+
459	M	44	0	0	0	0	0	0	0	1	1	4	Control	41-50
460	M	50	0	0	0	0	1	0	0	1	1	2	Control	41-50
461	F	42	0	1	0	0	1	0	0	0	0	3	Adenoma	41-50
462	F	53	0	1	0	0	0	0	0	1	0	1	Adenoma	51-60
463	F	85	0	1	0	0	1	0	0	0	0	1	Adenoma	71+
464	M	58	0	1	0	1	0	0	0	0	0	2	Adenoma	51-60
465	M	63	0	1	0	0	0	0	0	0	1	4	Adenoma	61-70
466	F	87	0	1	0	0	0	1	0	0	0	6	Adenoma	71+
467	F	69	0	1	0	0	0	0	0	1	0	1	Adenoma	61-70
468	F	69	0	1	0	1	1	0	0	0	0	1	Adenoma	61-70
469	F	73	0	1	0	1	1	0	0	0	0	1	Adenoma	71+
470	F	73	0	1	0	1	1	1	0	0	0	2	Adenoma	71+
471	F	69	0	1	0	0	1	0	0	0	0	2	Adenoma	61-70
472	M	60	0	1	0	1	1	1	0	1	0	1	Adenoma	51-60
473	F	73	0	1	0	0	1	0	0	0	0	1	Adenoma	71+
474	M	50	0	0	0	1	1	0	0	1	0	1	Control	41-50
475	F	54	0	0	0	1	1	1	0	0	1	1	Control	51-60
476	F	56	0	0	0	0	1	0	0	0	0	2	Control	51-60
477	F	81	0	1	0	0	0	0	0	0	0	1	Adenoma	71+
478	M	72	0	0	0	0	1	0	0	1	1	3	Control	71+
479	M	48	0	0	0	0	0	0	0	0	0	1	Control	41-50
480	F	60	0	1	0	0	1	0	0	0	0	1	Adenoma	51-60
481	F	77	0	1	0	1	1	1	0	0	0	4	Adenoma	71+
482	M	64	0	1	0	0	1	0	0	0	0	3	Adenoma	61-70
483	M	49	0	0	0	1	1	0	0	0	1	3	Control	41-50
484	M	58	0	1	0	0	1	0	0	1	0	3	Adenoma	51-60
485	F	97	0	1	0	0	1	0	0	0	0	5	Adenoma	71+
486	F	71	0	0	0	1	1	0	0	0	0	1	Control	71+
487	M	66	0	1	0	0	0	0	0	0	1	3	Adenoma	61-70
488	F	77	0	1	0	1	1	0	0	0	0	4	Adenoma	71+
489	F	64	0	1	0	0	1	0	0	0	0	1	Adenoma	61-70
490	M	47	0	0	0	0	1	0	0	0	1	1	Control	41-50
491	M	54	0	1	0	0	0	0	0	0	0	7	Adenoma	51-60
492	F	65	0	0	0	0	1	0	0	0	0	1	Control	61-70
493	F	42	0	0	0	0	0	0	0	0	0	1	Control	41-50
494	M	48	0	0	0	1	0	0	0	1	0	1	Control	41-50
495	F	57	0	1	0	0	0	0	0	0	0	5	Adenoma	51-60
496	F	81	0	1	0	0	0	0	0	0	0	1	Adenoma	71+
497	M	66	0	1	0	0	0	0	0	0	1	2	Adenoma	61-70
498	M	63	0	1	0	0	0	0	0	0	0	1	Adenoma	61-70
499	M	63	0	1	0	0	1	0	0	1	1	1	Adenoma	61-70
500	M	63	0	1	0	0	1	0	0	0	0	5	Adenoma	61-70
501	M	69	0	1	0	0	1	0	0	0	0	16	Adenoma	61-70
502	M	61	0	1	0	0	0	0	0	0	0	2	Adenoma	61-70
503	M	47	0	1	0	1	1	0	0	0	0	1	Adenoma	41-50
504	F	74	0	1	0	0	1	0	0	0	1	3	Adenoma	71+
505	F	63	0	1	0	0	1	1	0	0	0	3	Adenoma	61-70
506	M	58	0	1	0	1	0	0	0	0	0	18	Adenoma	51-60
507	F	69	0	1	0	0	0	0	0	0	0	8	Adenoma	61-70
508	M	54	0	0	0	0	0	1	0	0	1	14	Control	51-60
509	M	64	0	1	1	0	0	1	0	0	0	1	Adenoma	61-70
510	F	71	0	1	0	0	1	1	0	0	0	12	Adenoma	71+
511	M	67	0	1	0	1	1	0	0	0	0	12	Adenoma	61-70
512	F	73	0	1	0	0	1	0	0	0	1	1	Adenoma	71+
513	F	48	0	1	0	1	1	0	0	0	0	5	Adenoma	41-50
514	M	88	0	1	0	1	0	0	0	0	0	1	Adenoma	71+
515	F	64	0	1	0	0	1	0	0	0	0	2	Adenoma	61-70
516	M	75	0	0	0	0	1	0	0	1	1	1	Control	71+
517	F	44	0	1	0	0	0	0	0	1	1	2	Adenoma	41-50
518	F	93	0	1	0	0	0	0	0	0	0	2	Adenoma	71+
519	M	74	0	1	0	0	0	0	0	0	0	1	Adenoma	71+
520	F	41	0	1	0	0	0	0	0	0	0	1	Adenoma	41-50
521	F	51	0	1	0	1	1	0	0	0	0	1	Adenoma	51-60
522	F	76	0	1	0	0	0	1	0	0	0	1	Adenoma	71+
523	M	75	0	1	0	0	0	0	0	0	0	1	Adenoma	71+
524	F	75	0	1	0	0	0	1	0	0	0	4	Adenoma	71+
525	F	78	0	1	0	1	0	1	0	0	0	1	Adenoma	71+
526	F	50	0	1	0	0	0	0	0	0	0	2	Adenoma	41-50
527	F	73	0	1	0	1	1	0	0	0	0	4	Adenoma	71+
528	M	71	0	1	0	0	0	0	0	0	0	1	Adenoma	71+
529	M	61	0	0	0	0	1	0	0	0	0	1	Control	61-70
530	F	77	0	1	0	0	0	0	0	0	0	1	Adenoma	71+
531	F	43	0	0	0	0	0	0	0	0	0	2	Control	41-50
532	M	91	0	1	0	0	1	1	0	0	0	4	Adenoma	71+
533	F	68	0	1	0	0	0	0	0	0	0	5	Adenoma	61-70
534	M	89	0	1	0	1	0	0	0	0	0	10	Adenoma	71+
535	M	61	0	1	0	0	0	0	0	1	1	10	Adenoma	61-70
536	M	49	0	1	0	1	0	0	0	0	1	1	Adenoma	41-50
537	M	58	0	1	0	0	0	0	0	1	1	1	Adenoma	51-60
538	F	79	0	0	0	0	0	0	0	0	0	1	Control	71+
539	F	46	0	1	0	1	0	0	0	0	0	1	Adenoma	41-50
540	M	82	0	1	0	0	0	0	0	0	0	1	Adenoma	71+
541	M	80	0	1	0	1	1	0	0	0	0	1	Adenoma	71+
542	M	58	0	1	0	0	0	0	0	0	0	13	Adenoma	51-60
543	F	84	0	1	1	0	1	1	0	0	0	6	Adenoma	71+
544	F	73	0	1	0	0	1	0	0	0	0	4	Adenoma	71+
545	M	46	0	1	0	0	0	0	0	0	1	5	Adenoma	41-50
546	F	80	0	1	0	0	0	0	0	0	0	6	Adenoma	71+
547	M	82	0	1	0	1	0	0	0	0	0	2	Adenoma	71+
548	F	78	0	1	1	0	1	1	0	0	0	1	Adenoma	71+
549	M	63	0	1	0	0	0	0	0	0	0	21	Adenoma	61-70
550	F	52	0	0	1	0	0	0	0	0	0	3	Control	51-60
551	M	79	0	1	0	0	0	0	0	0	0	3	Adenoma	71+
552	M	81	0	1	0	0	0	0	0	0	0	4	Adenoma	71+
553	F	73	0	1	0	1	1	1	0	0	0	1	Adenoma	71+
554	M	51	0	1	0	0	1	0	0	0	0	1	Adenoma	51-60
555	F	93	0	1	0	0	1	1	0	0	0	1	Adenoma	71+
556	F	80	0	1	0	0	1	0	0	0	0	1	Adenoma	71+
557	M	61	0	0	0	1	1	1	0	0	1	4	Control	61-70
558	M	81	0	1	0	1	1	0	0	0	1	2	Adenoma	71+
559	F	78	0	0	0	0	1	0	0	0	0	7	Control	71+
560	F	68	0	1	0	1	0	0	0	0	1	1	Adenoma	61-70
561	M	56	0	1	0	0	1	0	0	0	1	2	Adenoma	51-60
562	F	69	0	0	0	1	1	0	0	0	0	1	Control	61-70
563	M	72	0	1	0	0	0	0	0	0	0	1	Adenoma	71+
564	M	46	0	0	0	0	0	0	0	0	0	2	Control	41-50
565	F	58	0	0	0	0	1	0	0	0	0	1	Control	51-60
566	F	68	0	1	0	0	0	0	0	0	0	3	Adenoma	61-70
567	M	89	0	1	0	1	1	1	0	0	0	1	Adenoma	71+
568	F	51	0	0	0	0	1	0	0	0	0	4	Control	51-60
569	M	47	0	0	0	0	1	0	0	1	1	1	Control	41-50
570	M	43	0	0	0	0	0	0	0	0	0	2	Control	41-50
571	F	65	0	0	0	1	1	0	0	0	0	1	Control	61-70
572	M	41	0	0	0	0	0	0	0	0	0	1	Control	41-50
573	M	62	0	0	0	1	1	0	0	0	0	10	Control	61-70
574	M	51	0	1	0	1	1	0	0	0	0	2	Adenoma	51-60
575	F	74	0	1	0	0	1	0	0	0	0	2	Adenoma	71+
576	F	79	0	1	0	0	1	0	0	0	0	1	Adenoma	71+
577	M	66	0	1	0	0	0	1	0	0	0	1	Adenoma	61-70
578	F	48	0	0	0	0	0	1	0	0	1	2	Control	41-50
579	M	64	0	1	0	0	0	0	0	0	0	1	Adenoma	61-70
580	F	65	0	1	0	0	0	0	0	0	0	1	Adenoma	61-70
581	F	61	0	1	0	1	1	0	0	0	0	5	Adenoma	61-70
582	M	49	0	0	0	0	0	0	0	0	0	1	Control	41-50
583	F	74	0	1	0	1	1	0	0	0	0	2	Adenoma	71+
584	F	86	0	1	1	0	1	0	0	0	0	1	Adenoma	71+
585	F	83	0	0	0	1	1	0	0	0	0	1	Control	71+
586	F	72	0	1	0	0	0	0	0	0	0	2	Adenoma	71+
587	F	71	0	1	0	0	0	0	0	0	0	1	Adenoma	71+
588	F	41	0	0	0	0	0	0	0	1	0	1	Control	41-50
589	F	47	0	1	0	0	0	0	0	0	0	1	Adenoma	41-50
590	F	69	0	0	0	0	1	0	0	0	0	2	Control	61-70
591	M	67	0	1	1	0	0	1	0	0	0	1	Adenoma	61-70
592	M	53	0	0	0	0	0	0	0	0	0	1	Control	51-60
593	F	48	0	0	0	0	1	0	0	0	0	2	Control	41-50
594	M	50	0	1	0	0	1	0	0	0	0	1	Adenoma	41-50
595	M	58	0	1	0	1	1	0	0	0	1	9	Adenoma	51-60
596	M	59	0	0	0	1	1	0	0	0	0	1	Control	51-60
597	F	64	0	1	0	0	0	0	0	0	0	1	Adenoma	61-70
598	M	48	0	0	0	0	0	0	0	1	0	1	Control	41-50
599	F	55	0	1	0	0	0	0	0	0	0	4	Adenoma	51-60
600	F	71	0	1	0	0	1	0	0	0	0	2	Adenoma	71+
601	F	43	0	1	0	0	0	0	0	0	1	2	Adenoma	41-50
602	F	54	0	0	0	0	0	0	0	1	1	1	Control	51-60
603	F	41	0	0	0	0	0	0	0	0	0	2	Control	41-50
604	F	71	0	1	0	1	0	0	0	0	0	1	Adenoma	71+
605	M	72	0	0	0	0	1	0	0	1	0	1	Control	71+
606	F	80	0	1	0	0	1	0	0	0	0	1	Adenoma	71+
607	M	78	0	0	0	0	1	0	0	0	0	2	Control	71+
608	F	49	0	1	0	0	1	0	0	0	0	2	Adenoma	41-50
609	F	46	0	0	0	1	0	1	0	0	1	1	Control	41-50
610	M	50	0	0	0	0	0	0	0	0	0	3	Control	41-50
611	M	64	0	1	0	0	1	0	0	0	1	1	Adenoma	61-70
612	M	76	0	1	0	1	1	1	0	0	0	1	Adenoma	71+
613	M	70	0	0	0	0	1	0	0	0	0	1	Control	61-70
614	M	46	0	1	0	0	0	0	0	1	1	1	Adenoma	41-50
615	F	59	0	0	0	1	1	1	0	0	0	1	Control	51-60
616	M	80	0	0	0	1	0	0	0	0	0	4	Control	71+
617	F	51	0	0	0	0	0	0	0	0	0	1	Control	51-60
618	F	48	0	1	0	0	0	0	0	1	0	4	Adenoma	41-50
619	M	69	0	1	0	1	0	0	0	0	0	2	Adenoma	61-70
620	M	81	0	1	0	0	0	0	0	0	0	3	Adenoma	71+
621	M	72	0	1	0	0	0	0	0	1	1	1	Adenoma	71+
622	F	73	0	0	0	0	0	1	1	1	0	2	Control	71+
623	M	79	0	0	0	0	0	0	0	0	0	1	Control	71+
624	F	77	0	1	0	0	0	0	0	0	0	2	Adenoma	71+
625	F	71	0	0	0	0	1	1	0	0	0	1	Control	71+
626	M	62	0	1	0	1	0	1	0	0	0	3	Adenoma	61-70
627	M	52	0	1	0	0	0	0	0	0	1	2	Adenoma	51-60
628	M	66	0	0	0	1	1	0	0	0	0	1	Control	61-70
629	F	84	0	1	0	0	1	0	0	0	0	2	Adenoma	71+
630	M	70	0	1	0	0	1	0	0	0	0	1	Adenoma	61-70
631	M	41	0	0	0	0	0	0	0	0	0	2	Control	41-50
632	M	53	0	1	0	0	0	0	0	0	0	1	Adenoma	51-60
633	F	50	0	1	0	1	1	1	0	0	0	1	Adenoma	41-50
634	F	80	0	1	0	1	1	0	0	0	0	1	Adenoma	71+
635	F	49	0	1	0	0	1	0	0	0	0	1	Adenoma	41-50
636	M	42	0	0	0	0	0	0	0	1	1	1	Control	41-50
637	F	74	0	1	0	0	1	0	0	0	0	4	Adenoma	71+
638	F	78	0	1	0	0	0	0	0	0	0	2	Adenoma	71+
639	F	60	0	1	0	0	0	0	0	0	1	1	Adenoma	51-60
640	F	81	0	0	0	0	0	0	0	0	0	1	Control	71+
641	M	49	0	0	0	0	0	0	0	0	0	1	Control	41-50
642	F	77	0	1	0	0	1	0	0	0	0	1	Adenoma	71+
643	F	77	0	1	0	0	0	0	0	0	0	1	Adenoma	71+
644	M	83	0	1	0	0	0	0	0	0	0	1	Adenoma	71+
645	F	53	0	1	0	1	0	1	0	0	1	2	Adenoma	51-60
646	M	91	0	1	0	1	1	0	0	0	0	1	Adenoma	71+
647	M	55	0	0	0	0	1	0	0	0	1	1	Control	51-60
648	F	59	0	1	0	0	1	0	0	0	0	1	Adenoma	51-60
649	M	52	0	0	0	0	0	0	0	0	0	4	Control	51-60
650	M	61	0	0	0	0	1	0	0	0	1	1	Control	61-70
651	F	58	0	1	0	1	1	0	0	0	0	1	Adenoma	51-60
652	M	65	0	0	0	1	1	0	0	0	0	1	Control	61-70
653	F	82	0	1	1	0	0	1	0	1	1	1	Adenoma	71+
654	F	51	0	1	0	0	1	0	0	0	0	1	Adenoma	51-60
655	M	56	0	0	0	0	0	0	0	0	0	1	Control	51-60
656	F	78	0	1	0	1	0	1	0	0	0	1	Adenoma	71+
657	M	61	0	0	0	1	1	0	0	0	0	1	Control	61-70
658	F	48	0	1	0	0	0	0	0	0	0	1	Adenoma	41-50
659	F	99	0	1	1	0	1	0	0	0	0	1	Adenoma	71+
660	F	70	0	1	0	0	0	0	0	0	1	1	Adenoma	61-70
661	M	48	0	0	0	1	1	0	0	0	1	1	Control	41-50
662	F	49	0	1	0	1	1	0	0	0	1	1	Adenoma	41-50
663	M	48	0	0	0	0	1	0	0	0	0	1	Control	41-50
664	M	85	0	1	0	0	1	0	0	0	0	2	Adenoma	71+
665	M	42	0	0	0	1	1	0	0	0	1	1	Control	41-50
666	F	42	0	1	0	0	1	0	0	0	1	1	Adenoma	41-50
667	M	64	0	1	0	0	0	0	0	0	0	1	Adenoma	61-70
668	M	73	0	1	0	0	1	0	0	1	1	2	Adenoma	71+
669	M	55	0	0	0	0	1	0	0	1	0	1	Control	51-60
670	M	51	0	1	0	0	1	0	0	0	1	1	Adenoma	51-60
671	M	59	0	0	0	1	1	1	0	0	1	1	Control	51-60
672	M	56	0	1	0	0	0	0	0	0	1	1	Adenoma	51-60
673	M	85	0	1	1	0	0	0	0	0	0	7	Adenoma	71+
674	M	56	0	1	0	0	0	0	0	0	1	3	Adenoma	51-60
675	F	77	0	1	0	0	1	0	0	0	0	1	Adenoma	71+
676	M	60	0	1	0	0	0	0	0	0	0	1	Adenoma	51-60
677	F	65	0	1	1	0	1	1	0	0	0	3	Adenoma	61-70
678	F	66	0	1	1	1	0	1	0	0	0	1	Adenoma	61-70
679	M	82	0	1	0	0	1	0	0	0	1	1	Adenoma	71+
680	M	80	0	1	0	1	1	0	0	0	0	18	Adenoma	71+
681	M	63	0	1	0	0	0	0	0	0	0	1	Adenoma	61-70
682	M	53	0	1	0	0	1	0	0	0	0	1	Adenoma	51-60
683	F	56	0	1	0	0	1	1	0	0	1	1	Adenoma	51-60
684	F	55	0	0	0	1	1	0	0	0	0	1	Control	51-60
685	F	68	0	1	0	1	1	0	0	1	0	2	Adenoma	61-70
686	M	59	0	1	0	1	0	1	0	0	0	1	Adenoma	51-60
687	F	89	0	1	0	0	0	1	0	0	0	1	Adenoma	71+
688	M	71	0	1	0	0	1	1	0	0	1	1	Adenoma	71+
689	M	57	0	0	0	0	0	0	0	0	0	1	Control	51-60
690	F	51	0	0	0	0	1	0	0	1	1	1	Control	51-60
691	F	66	0	0	0	1	0	0	0	0	0	2	Control	61-70
692	F	48	0	1	0	0	0	0	0	0	0	1	Adenoma	41-50
693	M	67	0	1	0	0	1	0	0	1	1	1	Adenoma	61-70
694	F	63	0	1	0	1	1	0	0	0	0	2	Adenoma	61-70
695	M	52	0	1	0	0	0	0	0	1	1	1	Adenoma	51-60
696	F	83	0	1	0	0	1	0	0	0	0	1	Adenoma	71+
697	F	67	0	0	0	1	1	0	0	0	0	1	Control	61-70
698	M	67	0	1	0	0	0	1	0	0	0	1	Adenoma	61-70
699	M	52	0	0	0	0	0	0	0	1	0	1	Control	51-60
700	M	56	0	1	0	1	0	0	0	0	0	1	Adenoma	51-60
701	F	72	0	1	1	1	0	1	0	0	0	1	Adenoma	71+
702	F	63	0	0	0	1	1	0	0	0	1	3	Control	61-70
703	M	70	0	1	0	0	0	1	0	0	0	1	Adenoma	61-70
704	M	44	0	1	0	0	0	0	0	1	1	1	Adenoma	41-50
705	F	86	0	1	0	0	1	0	0	0	0	2	Adenoma	71+
706	M	63	0	1	0	0	0	1	0	0	1	1	Adenoma	61-70
707	F	66	0	1	0	0	0	0	0	0	0	1	Adenoma	61-70
708	F	58	0	1	0	0	0	0	0	0	0	1	Adenoma	51-60
709	F	42	0	0	0	1	1	0	0	0	0	1	Control	41-50
710	M	53	0	1	0	0	0	0	0	0	0	1	Adenoma	51-60
711	M	49	0	1	0	1	0	0	0	0	1	2	Adenoma	41-50
712	F	52	0	0	0	1	1	0	0	0	1	1	Control	51-60
713	M	60	0	1	0	0	1	0	0	0	1	1	Adenoma	51-60
714	F	50	0	0	0	1	1	1	0	0	0	4	Control	41-50
715	M	82	0	0	0	0	0	0	0	0	0	1	Control	71+
716	M	59	0	1	0	0	1	0	0	1	1	2	Adenoma	51-60
717	M	60	0	1	0	0	0	0	0	1	1	1	Adenoma	51-60
718	F	94	0	1	0	0	0	1	0	0	0	1	Adenoma	71+
719	M	85	0	1	0	0	1	0	0	0	0	1	Adenoma	71+
720	F	81	0	1	0	0	1	0	0	0	0	2	Adenoma	71+
721	F	56	0	1	0	0	1	0	0	0	0	1	Adenoma	51-60
722	M	62	0	1	0	0	0	0	0	1	1	1	Adenoma	61-70
723	F	73	0	1	0	0	1	0	0	0	0	1	Adenoma	71+
724	M	83	0	1	1	0	1	0	0	0	0	1	Adenoma	71+
725	M	42	0	0	0	0	0	0	0	1	1	1	Control	41-50
726	F	61	0	1	0	0	0	0	0	0	0	1	Adenoma	61-70
727	F	86	0	1	0	1	0	1	0	0	0	2	Adenoma	71+
728	F	71	0	1	0	0	0	0	0	0	0	1	Adenoma	71+
729	M	79	0	1	0	0	1	1	0	0	0	2	Adenoma	71+
730	M	65	0	1	0	0	1	0	0	0	1	2	Adenoma	61-70
731	F	55	0	1	0	1	0	0	0	0	0	1	Adenoma	51-60
732	M	67	0	1	0	1	0	1	0	0	0	1	Adenoma	61-70
733	F	82	0	0	0	0	1	0	0	0	1	4	Control	71+
734	M	60	0	1	0	1	1	0	0	0	0	2	Adenoma	51-60
735	F	78	0	1	0	1	0	0	0	0	0	1	Adenoma	71+
736	F	83	0	1	0	0	0	0	0	0	0	1	Adenoma	71+
737	M	71	0	0	0	1	0	0	0	0	0	2	Control	71+
738	F	73	0	0	0	0	1	0	0	0	0	4	Control	71+
739	M	70	0	0	0	0	0	0	0	0	1	1	Control	61-70
740	F	71	0	1	0	0	1	0	0	0	0	1	Adenoma	71+
741	F	80	0	1	0	0	1	0	0	0	0	1	Adenoma	71+
742	F	74	0	0	0	1	1	1	0	0	0	1	Control	71+
743	F	56	0	1	0	0	0	0	0	0	1	1	Adenoma	51-60
744	M	61	0	1	0	1	0	0	0	0	0	1	Adenoma	61-70
745	M	89	0	1	0	1	0	1	0	0	0	1	Adenoma	71+
746	M	52	0	1	0	0	0	0	0	1	0	1	Adenoma	51-60
747	M	81	0	1	0	0	1	0	0	0	1	7	Adenoma	71+
748	M	78	0	1	1	0	0	0	0	0	0	2	Adenoma	71+
749	F	50	0	1	0	0	0	0	0	1	0	1	Adenoma	41-50
750	M	66	0	1	0	0	1	0	0	0	0	3	Adenoma	61-70
751	M	48	0	0	0	1	1	0	0	0	1	1	Control	41-50
752	M	63	0	1	0	0	1	0	0	0	1	1	Adenoma	61-70
753	M	70	0	1	0	1	1	1	0	0	0	1	Adenoma	61-70
754	M	64	0	1	0	1	1	0	0	0	0	2	Adenoma	61-70
755	F	49	0	1	0	1	1	1	0	0	1	1	Adenoma	41-50
756	F	80	0	0	0	0	1	0	0	0	0	1	Control	71+
757	M	43	0	0	0	0	0	0	0	1	1	1	Control	41-50
758	F	65	0	0	0	0	1	0	0	0	0	1	Control	61-70
759	M	89	0	0	1	0	1	1	0	0	0	1	Control	71+
760	M	45	0	0	0	0	0	0	0	1	0	1	Control	41-50
761	M	54	0	0	0	0	1	1	0	1	0	8	Control	51-60
762	F	64	0	1	0	1	0	1	0	0	0	1	Adenoma	61-70
763	M	61	0	1	0	0	0	0	0	0	0	3	Adenoma	61-70
764	M	72	0	1	0	1	0	0	0	0	0	1	Adenoma	71+
765	F	43	0	0	0	0	0	0	0	0	0	1	Control	41-50
766	F	43	0	0	0	0	0	0	0	1	1	1	Control	41-50
767	M	50	0	1	0	1	0	1	0	0	0	1	Adenoma	41-50
768	F	70	0	1	0	1	1	0	0	0	1	1	Adenoma	61-70
769	M	73	0	1	0	1	1	1	0	0	0	1	Adenoma	71+
770	F	57	0	0	0	0	0	0	0	0	0	1	Control	51-60
771	F	75	0	1	0	0	1	1	0	0	1	1	Adenoma	71+
772	F	52	0	1	0	0	0	0	0	1	1	1	Adenoma	51-60
773	F	73	0	1	0	0	0	0	0	0	0	1	Adenoma	71+
774	M	76	0	0	0	1	1	1	0	0	1	1	Control	71+
775	F	61	0	1	0	0	0	0	0	0	0	1	Adenoma	61-70
776	F	52	0	1	0	0	1	0	0	0	0	1	Adenoma	51-60
777	M	49	0	1	0	1	0	0	0	0	0	1	Adenoma	41-50
778	F	49	0	1	0	1	1	0	0	1	1	1	Adenoma	41-50
779	F	52	0	0	0	0	0	0	0	0	0	1	Control	51-60
780	F	42	0	0	0	0	0	0	0	1	1	2	Control	41-50
781	M	75	0	0	0	0	0	0	0	0	0	1	Control	71+
782	F	70	0	1	0	0	0	0	0	0	1	1	Adenoma	61-70
783	F	87	0	1	0	0	0	0	0	0	0	1	Adenoma	71+
784	M	62	0	1	0	1	0	0	0	0	0	3	Adenoma	61-70
785	F	47	0	0	0	0	1	0	0	0	0	2	Control	41-50
786	F	81	0	0	0	1	1	0	0	0	0	1	Control	71+
787	F	86	0	1	0	1	1	1	0	0	0	1	Adenoma	71+
788	F	77	0	1	0	1	0	0	0	0	0	2	Adenoma	71+
789	M	61	0	1	0	0	0	0	0	1	0	1	Adenoma	61-70
790	M	59	0	1	0	1	1	0	0	1	1	1	Adenoma	51-60
791	F	79	0	1	0	1	0	1	0	0	0	1	Adenoma	71+
792	F	50	0	1	0	0	0	0	0	0	0	1	Adenoma	41-50
793	M	46	0	1	0	0	1	0	0	1	1	1	Adenoma	41-50
794	F	42	0	0	0	0	1	0	0	0	1	1	Control	41-50
795	M	73	0	1	0	0	1	0	0	0	0	3	Adenoma	71+
796	F	49	0	1	0	0	0	0	0	0	0	1	Adenoma	41-50
797	F	65	0	1	0	0	0	0	0	0	1	1	Adenoma	61-70
798	M	69	0	1	0	0	0	0	0	0	1	1	Adenoma	61-70
799	M	55	0	1	0	0	1	1	0	0	1	1	Adenoma	51-60
800	F	72	0	1	0	0	1	0	0	0	0	2	Adenoma	71+
801	M	42	0	1	0	1	1	0	0	0	0	1	Adenoma	41-50
802	F	65	0	1	0	0	1	0	0	0	0	1	Adenoma	61-70
803	M	52	0	0	0	0	1	0	0	0	1	1	Control	51-60
804	F	86	0	1	0	1	1	0	0	0	1	1	Adenoma	71+
805	M	61	0	0	0	0	0	0	0	0	0	1	Control	61-70
806	F	96	0	1	0	0	0	0	0	0	0	1	Adenoma	71+
807	F	57	0	0	0	0	1	1	0	0	1	1	Control	51-60
808	F	79	0	0	0	0	0	0	0	1	1	2	Control	71+
809	M	60	0	1	0	0	1	0	0	0	0	1	Adenoma	51-60
810	F	49	0	0	0	1	1	1	0	0	1	1	Control	41-50
811	M	51	0	1	0	0	0	0	0	0	0	1	Adenoma	51-60
812	F	81	0	1	0	0	1	0	0	0	1	1	Adenoma	71+
813	M	41	0	0	0	1	1	0	0	1	1	1	Control	41-50
814	F	83	0	1	0	0	0	1	0	0	0	5	Adenoma	71+
815	M	79	0	0	0	1	1	0	0	0	0	1	Control	71+
816	M	50	0	0	0	1	1	0	0	0	1	1	Control	41-50
817	M	85	0	1	0	0	0	0	0	0	0	1	Adenoma	71+
818	M	41	0	1	0	0	0	0	0	0	0	1	Adenoma	41-50
819	M	43	0	0	0	0	1	0	0	1	1	1	Control	41-50
820	F	77	0	1	0	1	0	0	0	0	0	3	Adenoma	71+
821	M	71	0	1	0	1	0	0	0	0	0	1	Adenoma	71+
822	M	62	0	1	0	0	1	0	0	0	0	1	Adenoma	61-70
823	F	56	0	0	0	1	1	0	0	0	0	1	Control	51-60
824	F	54	0	1	0	0	1	0	0	0	0	1	Adenoma	51-60
825	F	69	0	0	0	1	1	0	0	0	0	1	Control	61-70
826	F	44	0	0	0	0	0	0	0	0	1	2	Control	41-50
827	M	71	0	0	0	0	0	0	0	0	0	1	Control	71+
828	F	45	0	0	0	0	1	0	0	0	1	1	Control	41-50
829	M	60	0	1	0	1	1	0	0	0	0	1	Adenoma	51-60
830	F	65	0	1	0	0	0	0	0	0	0	1	Adenoma	61-70
831	M	53	0	1	0	0	1	0	0	0	0	1	Adenoma	51-60
832	M	62	0	1	0	0	0	0	0	1	1	2	Adenoma	61-70
833	M	50	0	1	0	1	0	0	0	0	0	1	Adenoma	41-50
834	M	78	0	1	0	0	0	0	0	0	0	1	Adenoma	71+
835	M	62	0	1	0	0	1	0	0	0	0	1	Adenoma	61-70
836	M	82	0	1	1	1	1	0	0	0	0	1	Adenoma	71+
837	M	79	0	1	0	1	1	0	0	1	0	1	Adenoma	71+
838	M	51	0	0	0	1	1	0	0	0	0	1	Control	51-60
839	F	90	0	1	1	0	1	1	0	0	0	1	Adenoma	71+
840	F	88	0	1	0	1	0	0	0	0	0	1	Adenoma	71+
841	F	79	0	1	1	0	1	0	0	0	0	1	Adenoma	71+
842	M	53	0	1	0	0	0	0	0	0	0	1	Adenoma	51-60
843	F	87	0	1	0	0	0	0	0	0	0	1	Adenoma	71+
844	F	90	0	0	0	0	0	0	0	0	0	1	Control	71+
845	M	78	0	1	0	1	1	0	0	0	0	1	Adenoma	71+
846	M	65	0	0	0	0	0	1	0	0	0	1	Control	61-70
847	M	75	0	0	0	0	1	0	0	1	0	1	Control	71+
848	F	70	0	1	0	0	0	0	0	0	0	2	Adenoma	61-70
849	M	55	0	0	0	0	0	0	0	0	1	1	Control	51-60
850	F	55	0	0	0	1	0	1	0	1	1	1	Control	51-60
851	F	55	0	0	0	0	1	0	0	0	1	1	Control	51-60
852	F	59	0	1	0	1	1	1	0	0	0	1	Adenoma	51-60
853	F	59	0	0	0	0	0	0	0	0	1	1	Control	51-60
854	M	51	0	1	0	0	1	0	0	0	0	1	Adenoma	51-60
855	F	76	0	1	0	0	1	1	0	0	0	1	Adenoma	71+
856	F	75	0	0	0	0	1	0	0	0	0	1	Control	71+
857	M	67	0	1	0	0	1	0	0	0	0	1	Adenoma	61-70
858	M	76	0	0	0	0	1	1	0	0	1	1	Control	71+
859	F	62	0	0	0	1	0	0	0	0	0	2	Control	61-70
860	F	86	0	0	1	0	1	0	0	0	0	3	Control	71+
861	F	42	0	0	0	0	0	0	0	0	1	1	Control	41-50
862	M	65	0	1	0	1	1	0	0	0	0	1	Adenoma	61-70
863	M	56	0	1	0	0	1	0	0	1	0	3	Adenoma	51-60
864	F	78	0	1	0	1	1	0	0	0	1	1	Adenoma	71+
865	M	45	0	0	0	0	0	0	0	1	1	1	Control	41-50
866	M	69	0	0	0	0	1	0	0	0	0	1	Control	61-70
867	F	98	0	0	0	0	1	0	0	0	0	12	Control	71+
868	F	51	0	1	0	0	1	0	0	0	0	2	Adenoma	51-60
869	F	83	0	1	0	1	1	0	0	0	0	1	Adenoma	71+
870	F	61	0	0	0	0	1	0	0	0	0	3	Control	61-70
871	F	50	0	0	0	1	1	0	0	0	1	7	Control	41-50
872	F	92	0	1	0	0	0	0	0	0	0	10	Adenoma	71+
873	M	45	0	0	0	1	0	0	0	0	1	6	Control	41-50
874	M	55	0	0	0	1	1	0	0	0	0	1	Control	51-60
875	M	85	0	0	0	0	0	0	0	0	0	2	Control	71+
876	F	64	0	1	0	1	1	0	0	0	0	3	Adenoma	61-70
877	M	57	0	0	0	1	1	1	0	1	1	2	Control	51-60
878	F	67	0	1	1	1	1	1	0	0	0	6	Adenoma	61-70
879	F	62	0	1	0	0	1	0	0	0	1	7	Adenoma	61-70
880	F	63	0	1	0	0	1	0	0	1	1	1	Adenoma	61-70
881	F	68	0	1	0	1	1	0	0	0	0	2	Adenoma	61-70
882	F	89	0	1	0	0	1	0	0	0	0	2	Adenoma	71+
883	M	69	0	0	0	0	1	1	0	1	1	5	Control	61-70
884	F	76	0	1	0	0	0	0	0	0	1	11	Adenoma	71+
885	M	42	0	0	0	0	0	0	0	1	1	2	Control	41-50
886	M	46	0	0	0	0	0	0	0	0	0	6	Control	41-50
887	M	63	0	1	0	0	1	0	0	0	1	1	Adenoma	61-70
888	M	54	0	0	0	0	0	0	0	0	0	1	Control	51-60
889	F	41	0	0	0	0	1	0	0	0	0	1	Control	41-50
890	F	79	0	1	0	1	1	0	0	0	0	3	Adenoma	71+
891	F	47	0	1	0	1	0	0	0	0	1	2	Adenoma	41-50
892	F	44	0	0	0	0	0	0	0	0	0	1	Control	41-50
893	M	77	0	1	1	0	1	1	0	0	1	1	Adenoma	71+
894	M	48	0	0	0	0	0	0	0	0	0	1	Control	41-50
895	F	51	0	0	0	0	1	0	0	0	0	3	Control	51-60
896	M	55	0	1	0	1	0	1	0	1	1	8	Adenoma	51-60
897	M	48	0	0	0	1	1	0	0	1	1	8	Control	41-50
898	F	57	0	1	0	0	1	0	0	1	0	1	Adenoma	51-60
899	F	56	0	0	1	0	0	1	1	0	0	1	Control	51-60
900	M	75	0	1	0	1	1	0	0	0	0	3	Adenoma	71+
901	F	54	0	1	0	0	1	0	0	0	1	2	Adenoma	51-60
902	F	59	0	1	0	1	1	0	0	0	0	4	Adenoma	51-60
903	F	47	0	0	0	0	0	0	0	0	0	7	Control	41-50
904	M	53	0	1	0	1	0	0	0	1	0	2	Adenoma	51-60
905	F	59	0	1	0	1	0	1	0	0	0	35	Adenoma	51-60
906	M	69	0	0	0	1	0	0	0	0	0	2	Control	61-70
907	F	70	0	0	0	1	1	0	0	0	0	2	Control	61-70
908	M	69	0	0	0	1	0	0	0	0	0	2	Control	61-70
909	F	59	0	1	0	1	1	0	0	0	0	1	Adenoma	51-60
910	F	78	0	1	0	0	1	0	0	0	0	8	Adenoma	71+
911	F	78	0	1	0	0	1	0	0	0	0	4	Adenoma	71+
912	M	73	0	0	0	0	0	1	0	0	1	1	Control	71+
913	M	50	0	0	0	1	0	0	0	1	1	2	Control	41-50
914	F	83	0	1	0	1	1	0	0	0	0	3	Adenoma	71+
915	F	58	0	1	0	0	1	0	0	0	1	2	Adenoma	51-60
916	F	71	0	0	0	1	0	0	0	0	0	1	Control	71+
917	F	66	0	1	0	1	1	0	0	0	0	1	Adenoma	61-70
918	M	49	0	1	0	1	1	0	0	0	0	1	Adenoma	41-50
919	F	77	0	1	0	0	1	0	0	0	0	1	Adenoma	71+
920	F	63	0	0	0	1	1	1	0	0	0	29	Control	61-70
921	M	45	0	0	0	0	0	0	0	0	1	2	Control	41-50
922	M	65	0	1	0	0	0	0	0	0	0	5	Adenoma	61-70
923	M	64	0	1	0	1	1	0	0	0	1	4	Adenoma	61-70
924	F	59	0	1	0	1	1	0	0	0	1	2	Adenoma	51-60
925	F	43	0	0	0	0	1	0	0	0	1	1	Control	41-50
926	F	70	0	1	0	1	1	0	0	0	0	1	Adenoma	61-70
927	M	74	0	1	0	1	1	0	0	0	0	1	Adenoma	71+
928	M	53	0	1	0	0	0	0	0	0	0	6	Adenoma	51-60
929	M	77	0	1	0	0	0	0	0	0	0	1	Adenoma	71+
930	F	88	0	1	0	1	0	0	0	0	0	2	Adenoma	71+
931	F	45	0	0	0	0	0	0	0	1	1	2	Control	41-50
932	F	93	0	1	0	0	0	1	0	0	0	3	Adenoma	71+
933	M	62	0	1	0	0	1	0	0	0	0	14	Adenoma	61-70
934	M	44	0	0	0	0	0	0	0	0	0	1	Control	41-50
935	M	54	0	0	0	1	1	0	0	0	0	1	Control	51-60
936	M	41	0	0	0	0	0	0	0	0	1	1	Control	41-50
937	F	85	0	0	0	0	0	0	0	0	0	2	Control	71+
938	M	79	0	1	0	1	0	0	0	1	0	1	Adenoma	71+
939	F	42	0	0	0	0	0	0	0	0	0	2	Control	41-50
940	F	66	0	0	0	0	0	0	0	0	1	5	Control	61-70
941	F	86	0	0	0	0	1	0	0	0	0	1	Control	71+
942	M	53	0	1	0	0	0	0	0	0	0	5	Adenoma	51-60
943	M	48	0	0	0	0	0	0	0	1	1	5	Control	41-50
944	F	74	0	1	0	1	1	0	0	0	0	1	Adenoma	71+
945	M	52	0	1	0	0	0	0	0	0	0	2	Adenoma	51-60
946	F	44	0	0	0	0	0	0	0	0	1	2	Control	41-50
947	M	60	0	0	0	0	0	0	0	0	0	2	Control	51-60
948	M	60	0	0	0	0	0	0	0	0	0	1	Control	51-60
949	F	48	0	0	0	0	0	0	0	1	1	2	Control	41-50
950	M	46	0	0	0	0	0	0	0	0	1	2	Control	41-50
951	F	50	0	0	0	0	1	0	0	0	0	1	Control	41-50
952	M	75	0	1	1	1	0	0	0	0	0	2	Adenoma	71+
953	M	72	0	1	0	1	1	1	0	1	1	1	Adenoma	71+
954	F	52	0	0	0	1	1	0	0	0	0	4	Control	51-60
955	F	41	0	0	0	1	1	1	0	0	1	6	Control	41-50
956	M	64	0	0	0	1	1	1	0	0	0	2	Control	61-70
957	M	64	0	1	0	0	0	0	0	0	1	4	Adenoma	61-70
958	M	75	0	1	0	1	1	0	0	0	0	4	Adenoma	71+
959	M	74	0	1	0	1	0	0	0	0	0	2	Adenoma	71+
960	F	65	0	0	0	0	0	0	0	0	0	1	Control	61-70
961	M	55	0	0	0	0	0	0	0	0	0	1	Control	51-60
962	M	58	0	1	0	1	0	0	0	0	0	4	Adenoma	51-60
963	M	46	0	0	0	0	0	0	0	1	0	1	Control	41-50
964	F	52	0	1	0	1	1	0	0	0	1	12	Adenoma	51-60
965	F	68	0	1	0	0	0	0	0	0	0	1	Adenoma	61-70
966	F	79	0	1	0	0	1	0	0	0	1	6	Adenoma	71+
967	M	61	0	1	0	0	0	1	0	1	1	1	Adenoma	61-70
968	M	52	0	0	0	0	0	0	0	1	0	11	Control	51-60
969	F	69	0	1	0	0	0	0	0	0	0	3	Adenoma	61-70
970	F	49	0	0	0	0	0	0	0	0	0	1	Control	41-50
971	M	55	0	0	0	0	0	0	0	0	1	1	Control	51-60
972	F	61	0	0	0	1	1	0	0	0	0	1	Control	61-70
973	M	63	0	1	0	0	1	0	0	0	1	1	Adenoma	61-70
974	M	60	0	0	0	0	0	0	0	1	1	1	Control	51-60
975	M	59	0	1	0	0	0	0	0	0	1	1	Adenoma	51-60
976	F	74	0	0	0	0	0	0	0	0	0	1	Control	71+
977	M	69	0	1	0	0	0	0	0	0	0	1	Adenoma	61-70
978	F	80	0	0	0	0	0	0	0	0	1	1	Control	71+
979	F	65	0	1	0	0	0	0	0	0	0	1	Adenoma	61-70
980	M	66	0	1	1	0	1	0	0	1	1	1	Adenoma	61-70
981	F	55	0	1	0	0	1	0	0	0	1	19	Adenoma	51-60
982	F	66	0	0	0	1	1	0	0	0	0	2	Control	61-70
983	M	59	0	1	0	0	0	0	0	0	0	1	Adenoma	51-60
984	M	85	0	1	0	0	1	0	0	0	0	2	Adenoma	71+
985	F	71	0	0	0	1	0	1	0	0	0	1	Control	71+
986	M	75	0	1	0	0	0	0	0	0	0	2	Adenoma	71+
987	M	54	0	0	0	0	1	0	0	0	0	1	Control	51-60
988	F	71	0	1	0	1	1	0	0	0	0	1	Adenoma	71+
989	M	82	0	0	1	0	0	0	0	0	0	1	Control	71+
990	M	58	0	0	0	0	1	0	0	1	0	1	Control	51-60
991	M	51	0	0	1	0	1	0	0	1	0	2	Control	51-60
992	F	53	0	0	0	1	1	1	0	0	0	1	Control	51-60
993	M	46	0	1	0	0	0	0	0	1	1	1	Adenoma	41-50
994	F	68	0	1	1	0	1	1	0	0	0	1	Adenoma	61-70
995	F	68	0	1	0	1	1	0	0	0	0	2	Adenoma	61-70
996	M	58	0	1	0	0	0	0	0	0	0	1	Adenoma	51-60
997	M	55	0	0	1	1	1	1	0	0	0	4	Control	51-60
998	M	73	0	0	0	1	0	0	0	0	0	6	Control	71+
999	M	61	0	0	0	0	1	0	0	0	1	1	Control	61-70
1000	M	44	0	0	0	0	0	0	0	0	0	12	Control	41-50
1001	F	70	0	0	0	1	1	0	0	0	0	1	Control	61-70
1002	M	57	0	0	0	1	1	0	1	0	0	1	Control	51-60
1003	F	63	0	0	1	1	0	1	0	0	0	12	Control	61-70
1004	M	52	0	0	0	1	1	1	0	0	1	3	Control	51-60
1005	F	95	0	0	0	0	1	0	0	0	0	1	Control	71+
1006	M	64	0	1	0	0	0	0	0	0	1	4	Adenoma	61-70
1007	F	74	0	1	0	1	0	0	0	0	0	4	Adenoma	71+
1008	F	76	0	1	0	0	1	0	0	0	0	1	Adenoma	71+
1009	M	55	0	0	0	0	0	0	0	0	0	6	Control	51-60
1010	M	63	0	1	0	0	0	0	0	0	1	1	Adenoma	61-70
1011	F	56	0	1	0	1	1	0	0	0	0	3	Adenoma	51-60
1012	M	44	0	0	0	1	0	0	0	0	0	1	Control	41-50
1013	M	72	0	1	0	1	1	0	0	0	0	1	Adenoma	71+
1014	F	60	0	0	0	0	1	0	0	0	0	3	Control	51-60
1015	F	60	0	0	0	1	1	0	0	0	0	1	Control	51-60
1016	M	56	0	0	0	0	1	0	0	1	1	4	Control	51-60
1017	M	61	0	1	0	1	0	1	0	0	0	1	Adenoma	61-70
1018	F	54	0	0	0	0	1	0	0	0	0	2	Control	51-60
1019	M	61	0	1	0	0	0	0	0	0	1	3	Adenoma	61-70
1020	F	78	0	1	0	1	1	0	0	0	0	2	Adenoma	71+
1021	M	53	0	0	0	0	1	0	0	1	0	1	Control	51-60
1022	F	62	0	0	0	1	1	0	0	0	0	2	Control	61-70
1023	M	61	0	0	0	1	1	0	0	0	0	1	Control	61-70
1024	M	45	0	0	0	0	0	0	0	1	1	5	Control	41-50
1025	M	82	0	1	0	0	1	0	0	0	0	2	Adenoma	71+
1026	F	55	0	1	1	0	1	0	0	0	0	1	Adenoma	51-60
1027	F	84	0	1	0	0	1	0	0	0	0	2	Adenoma	71+
1028	F	100	0	0	0	0	1	0	0	0	0	2	Control	71+
1029	M	86	0	1	1	0	0	0	0	0	0	3	Adenoma	71+
1030	F	77	0	1	0	0	0	0	0	0	0	9	Adenoma	71+
1031	F	44	0	0	0	0	0	0	0	0	1	2	Control	41-50
1032	M	86	0	0	0	0	0	0	0	0	0	1	Control	71+
1033	M	78	0	1	0	1	0	0	0	0	0	4	Adenoma	71+
1034	F	83	0	1	0	0	0	0	0	0	0	1	Adenoma	71+
1035	M	46	0	0	1	0	1	0	0	0	0	3	Control	41-50
1036	F	48	0	0	0	1	1	0	0	1	1	6	Control	41-50
1037	F	87	0	1	0	0	0	0	0	0	0	4	Adenoma	71+
1038	F	50	0	0	0	0	0	0	0	0	0	3	Control	41-50
1039	F	41	0	0	0	1	1	1	0	0	1	9	Control	41-50
1040	M	70	0	1	0	0	1	0	0	0	0	1	Adenoma	61-70
1041	M	63	0	1	0	1	0	0	0	0	0	1	Adenoma	61-70
1042	M	61	0	1	0	0	0	0	0	0	0	6	Adenoma	61-70
1043	M	59	0	1	0	0	1	0	0	0	0	2	Adenoma	51-60
1044	F	46	0	0	0	0	0	0	0	0	0	2	Control	41-50
1045	M	55	0	1	0	1	0	1	0	0	0	1	Adenoma	51-60
1046	M	47	0	1	0	0	0	0	0	0	0	6	Adenoma	41-50
1047	M	47	0	0	0	0	1	0	0	0	1	4	Control	41-50
1048	M	77	0	1	0	0	1	0	0	1	0	2	Adenoma	71+
1049	M	72	0	0	0	1	1	0	0	0	0	2	Control	71+
1050	M	51	0	1	0	0	0	0	0	1	1	1	Adenoma	51-60
1051	F	79	0	1	0	0	1	0	0	0	1	1	Adenoma	71+
1052	M	81	0	1	0	0	0	0	0	0	0	1	Adenoma	71+
1053	F	56	0	1	0	1	1	1	0	0	0	1	Adenoma	51-60
1054	M	63	0	0	0	1	1	0	0	0	0	2	Control	61-70
1055	M	49	0	1	0	0	1	0	0	0	0	2	Adenoma	41-50
1056	M	73	0	0	0	0	1	0	0	0	0	1	Control	71+
1057	F	48	0	1	0	0	0	0	0	0	0	1	Adenoma	41-50
1058	M	77	0	1	0	0	0	0	0	0	0	1	Adenoma	71+
1059	F	64	0	1	0	1	0	0	0	1	0	3	Adenoma	61-70
1060	M	66	0	0	0	0	1	0	0	0	1	1	Control	61-70
1061	M	71	0	1	0	0	1	0	0	0	0	1	Adenoma	71+
1062	F	50	0	1	0	0	0	0	0	0	0	3	Adenoma	41-50
1063	F	63	0	1	0	0	0	0	0	1	1	7	Adenoma	61-70
1064	M	42	0	0	0	0	0	0	0	0	0	3	Control	41-50
1065	M	54	0	0	1	0	0	1	0	0	0	3	Control	51-60
1066	F	57	0	0	0	1	1	0	0	0	0	2	Control	51-60
1067	F	85	0	1	0	0	1	1	0	0	0	3	Adenoma	71+
1068	M	50	0	1	0	1	1	0	0	0	1	1	Adenoma	41-50
1069	F	78	0	1	0	1	1	1	0	0	0	1	Adenoma	71+
1070	M	70	0	1	0	0	0	0	0	0	0	4	Adenoma	61-70
1071	F	52	0	0	0	1	0	0	0	0	0	1	Control	51-60
1072	F	84	0	1	0	0	0	0	0	0	0	1	Adenoma	71+
1073	F	87	0	0	0	0	1	0	0	0	0	3	Control	71+
1074	M	65	0	0	0	1	1	0	0	0	1	1	Control	61-70
1075	F	51	0	1	0	0	0	0	0	0	0	1	Adenoma	51-60
1076	F	62	0	0	0	0	0	0	0	0	0	1	Control	61-70
1077	F	65	0	1	0	1	0	0	0	0	0	1	Adenoma	61-70
1078	F	62	0	0	0	0	1	1	0	0	0	1	Control	61-70
1079	M	44	0	0	0	0	0	0	0	0	1	6	Control	41-50
1080	M	54	0	1	0	0	1	0	0	0	0	5	Adenoma	51-60
1081	M	62	0	1	0	0	1	0	0	0	0	2	Adenoma	61-70
1082	M	72	0	1	0	0	1	0	0	0	1	1	Adenoma	71+
1083	F	72	0	1	0	0	1	0	0	0	0	1	Adenoma	71+
1084	F	65	0	0	0	0	0	0	0	0	0	1	Control	61-70
1085	F	89	0	1	0	1	0	1	0	0	0	5	Adenoma	71+
1086	F	63	0	1	0	1	0	0	0	0	0	1	Adenoma	61-70
1087	M	52	0	0	0	0	1	0	0	1	1	1	Control	51-60
1088	M	52	0	0	0	0	1	0	0	0	1	1	Control	51-60
1089	M	43	0	0	0	0	0	0	0	1	1	1	Control	41-50
1090	F	60	0	1	0	1	1	0	0	0	0	3	Adenoma	51-60
1091	M	58	0	0	0	0	1	0	0	0	0	1	Control	51-60
1092	F	96	0	1	0	0	1	0	0	0	0	1	Adenoma	71+
1093	M	50	0	0	0	1	0	0	0	0	1	1	Control	41-50
1094	F	44	0	0	0	0	1	0	0	0	1	3	Control	41-50
1095	F	43	0	0	0	0	0	0	0	0	0	1	Control	41-50
1096	F	49	0	0	0	0	0	1	0	0	0	1	Control	41-50
1097	M	68	0	1	0	0	0	0	0	0	0	1	Adenoma	61-70
1098	M	55	0	1	0	0	0	1	0	0	0	1	Adenoma	51-60
1099	M	42	0	1	0	0	1	0	0	0	0	1	Adenoma	41-50
1100	M	77	0	0	0	0	1	0	0	0	1	4	Control	71+
1101	M	77	0	1	0	0	1	0	0	0	0	4	Adenoma	71+
1102	F	77	0	0	0	1	1	0	1	0	0	1	Control	71+
1103	F	71	0	0	1	0	0	0	0	0	0	1	Control	71+
1104	M	61	0	0	0	1	0	0	0	0	1	14	Control	61-70
1105	M	70	0	1	0	0	1	1	0	1	1	1	Adenoma	61-70
1106	F	75	0	0	0	0	0	0	0	0	0	4	Control	71+
1107	M	56	0	0	0	0	0	0	0	0	1	4	Control	51-60
1108	M	52	0	0	0	0	0	0	0	0	1	3	Control	51-60
1109	F	64	0	0	0	0	1	0	0	0	0	3	Control	61-70
1110	M	54	0	0	0	0	0	0	0	1	0	2	Control	51-60
1111	F	66	0	1	0	0	0	0	0	1	1	6	Adenoma	61-70
1112	M	83	0	1	0	0	0	1	0	0	0	4	Adenoma	71+
1113	F	52	0	0	0	0	0	0	0	0	0	3	Control	51-60
1114	F	67	0	0	0	0	0	0	0	1	0	1	Control	61-70
1115	F	41	0	0	0	0	1	0	0	0	0	1	Control	41-50
1116	M	67	0	1	0	0	1	0	0	0	0	2	Adenoma	61-70
1117	M	66	0	1	0	1	1	0	0	0	0	1	Adenoma	61-70
1118	F	49	0	0	0	0	0	0	0	1	0	1	Control	41-50
1119	F	64	0	0	0	1	0	0	0	1	1	2	Control	61-70
1120	F	56	0	1	0	1	1	0	0	0	0	4	Adenoma	51-60
1121	M	47	0	0	0	1	1	0	0	0	0	1	Control	41-50
1122	F	54	0	0	0	0	0	0	0	0	0	1	Control	51-60
1123	F	48	0	0	0	0	0	0	0	0	0	1	Control	41-50
1124	F	95	0	0	0	1	1	0	1	0	0	6	Control	71+
1125	F	71	0	1	0	0	0	0	0	0	0	4	Adenoma	71+
1126	M	45	0	0	0	0	1	0	0	1	1	1	Control	41-50
1127	M	41	0	0	0	0	0	0	0	0	1	1	Control	41-50
1128	M	64	0	1	0	0	0	0	0	0	0	9	Adenoma	61-70
1129	F	49	0	0	0	0	0	0	0	0	0	1	Control	41-50
1130	F	73	0	1	1	0	1	0	0	0	0	1	Adenoma	71+
1131	F	50	0	1	0	0	0	0	0	0	0	1	Adenoma	41-50
1132	M	49	0	0	0	0	0	0	0	0	0	1	Control	41-50
1133	F	61	0	1	0	1	1	0	0	0	0	2	Adenoma	61-70
1134	F	52	0	0	0	0	1	0	0	0	0	2	Control	51-60
1135	F	55	0	1	0	0	1	0	0	0	1	1	Adenoma	51-60
1136	F	70	0	1	0	1	1	0	0	0	0	1	Adenoma	61-70
1137	M	43	0	0	0	0	0	0	0	0	1	5	Control	41-50
1138	F	56	0	0	0	0	1	0	0	0	0	4	Control	51-60
1139	M	46	0	0	0	1	0	0	0	1	0	2	Control	41-50
1140	M	78	0	0	0	0	0	1	0	0	0	2	Control	71+
1141	F	71	0	0	0	0	0	1	0	0	0	1	Control	71+
1142	M	56	0	0	0	0	0	0	0	0	0	1	Control	51-60
1143	M	44	0	0	0	1	1	0	0	0	0	6	Control	41-50
1144	M	57	0	1	0	0	0	0	0	0	0	2	Adenoma	51-60
1145	M	85	0	1	0	1	0	0	0	0	0	1	Adenoma	71+
1146	M	43	0	0	0	0	1	0	0	0	0	1	Control	41-50
1147	F	92	0	0	0	0	1	0	0	0	0	1	Control	71+
1148	M	63	0	0	0	0	1	0	0	0	0	6	Control	61-70
1149	M	67	0	1	0	0	1	1	0	0	0	1	Adenoma	61-70
1150	F	69	0	0	0	0	0	1	0	0	0	3	Control	61-70
1151	M	53	0	0	0	0	1	1	0	0	1	1	Control	51-60
1152	M	62	0	1	0	1	0	1	0	0	0	2	Adenoma	61-70
1153	M	45	0	0	0	0	0	0	0	1	1	1	Control	41-50
1154	M	58	0	1	0	1	0	1	0	1	1	2	Adenoma	51-60
1155	F	72	0	0	0	1	1	0	0	0	0	2	Control	71+
1156	M	65	0	0	0	0	1	0	0	0	0	4	Control	61-70
1157	M	50	0	0	0	0	1	0	0	1	0	1	Control	41-50
1158	M	55	0	1	0	0	1	0	0	0	1	2	Adenoma	51-60
1159	M	43	0	0	0	0	0	0	0	1	0	1	Control	41-50
1160	M	73	0	0	0	1	1	0	1	0	0	2	Control	71+
1161	F	51	0	1	0	0	0	0	0	0	1	1	Adenoma	51-60
1162	M	56	0	1	0	1	0	0	0	0	1	1	Adenoma	51-60
1163	M	67	0	1	0	0	1	0	0	0	0	1	Adenoma	61-70
1164	F	75	0	0	0	0	0	0	0	0	0	1	Control	71+
1165	F	87	0	1	0	1	1	0	0	0	0	1	Adenoma	71+
1166	F	57	0	0	0	0	1	0	0	0	0	1	Control	51-60
1167	M	76	0	0	0	1	0	1	0	0	0	1	Control	71+
1168	F	69	0	1	0	0	1	1	0	0	0	1	Adenoma	61-70
1169	F	47	0	0	0	0	0	0	0	0	0	1	Control	41-50
1170	F	48	0	0	0	1	0	1	0	0	0	5	Control	41-50
1171	M	63	0	1	0	0	1	0	0	0	1	2	Adenoma	61-70
1172	F	51	0	1	0	1	0	0	0	0	0	1	Adenoma	51-60
1173	M	85	0	1	0	0	0	0	0	0	0	1	Adenoma	71+
1174	F	74	0	1	0	1	1	0	0	0	0	2	Adenoma	71+
1175	M	68	0	1	0	0	0	1	0	0	0	3	Adenoma	61-70
1176	M	67	0	0	0	1	0	1	0	1	0	2	Control	61-70
1177	M	52	0	0	1	0	0	1	0	1	0	1	Control	51-60
1178	M	56	0	0	0	0	1	0	0	1	1	1	Control	51-60
1179	M	53	0	1	0	0	0	0	0	1	0	1	Adenoma	51-60
1180	F	53	0	0	0	1	1	0	0	0	0	3	Control	51-60
1181	M	57	0	0	0	0	0	0	0	0	0	3	Control	51-60
1182	F	56	0	1	0	1	1	0	0	0	0	2	Adenoma	51-60
1183	F	85	0	0	0	0	1	0	0	0	0	1	Control	71+
1184	F	87	0	1	0	0	1	0	0	0	0	2	Adenoma	71+
1185	M	75	0	1	1	1	0	0	0	0	0	1	Adenoma	71+
1186	M	58	0	1	0	0	1	0	0	0	0	1	Adenoma	51-60
1187	F	54	0	1	0	1	1	0	0	0	1	2	Adenoma	51-60
1188	M	58	0	1	0	0	0	0	0	0	1	1	Adenoma	51-60
1189	F	71	0	0	0	0	0	0	0	0	0	1	Control	71+
1190	M	76	0	1	0	0	0	0	0	0	0	4	Adenoma	71+
1191	M	64	0	0	0	0	0	1	0	0	1	1	Control	61-70
1192	F	52	0	1	0	0	0	0	0	0	1	2	Adenoma	51-60
1193	M	85	0	1	0	0	0	1	0	0	0	1	Adenoma	71+
1194	M	52	0	1	0	0	0	0	0	0	0	8	Adenoma	51-60
1195	F	48	0	0	0	0	1	0	0	0	0	1	Control	41-50
1196	M	57	0	1	0	0	1	0	0	1	1	3	Adenoma	51-60
1197	M	45	0	1	0	0	0	0	0	0	0	6	Adenoma	41-50
1198	F	45	0	1	0	0	0	0	0	0	0	17	Adenoma	41-50
1199	M	48	0	0	0	1	0	0	0	1	0	10	Control	41-50
1200	M	45	0	0	0	0	1	0	0	0	0	1	Control	41-50
1201	M	61	0	1	0	0	1	0	0	0	0	1	Adenoma	61-70
1202	M	42	0	0	0	0	0	0	0	0	0	1	Control	41-50
1203	M	45	0	0	0	0	0	0	0	0	0	1	Control	41-50
1204	M	43	0	0	0	0	0	0	0	0	1	4	Control	41-50
1205	M	46	0	1	0	0	0	0	0	1	0	1	Adenoma	41-50
1206	F	63	0	0	0	0	1	0	1	0	1	4	Control	61-70
1207	F	43	0	0	0	0	0	0	0	0	0	3	Control	41-50
1208	F	60	0	1	0	1	1	0	0	0	1	2	Adenoma	51-60
1209	M	44	0	0	0	0	0	0	0	0	1	1	Control	41-50
1210	F	67	0	0	0	1	1	0	0	0	1	1	Control	61-70
1211	F	85	0	0	0	0	0	0	0	0	0	3	Control	71+
1212	F	45	0	0	0	0	1	0	0	0	1	1	Control	41-50
1213	F	60	0	1	0	0	1	0	0	0	0	1	Adenoma	51-60
1214	F	51	0	1	0	0	1	0	0	0	1	1	Adenoma	51-60
1215	M	52	0	0	0	0	0	0	0	0	0	40	Control	51-60
1216	M	69	0	1	0	0	0	0	0	0	1	1	Adenoma	61-70
1217	M	60	0	0	0	1	1	0	0	0	0	1	Control	51-60
1218	M	60	0	0	0	0	0	0	0	1	0	30	Control	51-60
1219	F	59	0	1	0	0	1	0	0	0	0	1	Adenoma	51-60
1220	F	59	0	1	0	1	0	0	0	0	0	2	Adenoma	51-60
1221	F	81	0	1	0	0	0	0	0	0	0	1	Adenoma	71+
1222	M	72	0	1	0	0	1	0	0	0	0	7	Adenoma	71+
1223	F	41	0	0	0	0	0	0	0	0	0	1	Control	41-50
1224	F	45	0	0	0	0	0	0	0	0	0	5	Control	41-50
1225	F	65	0	1	0	0	1	0	0	0	1	2	Adenoma	61-70
1226	M	91	0	0	0	0	1	0	0	0	0	4	Control	71+
1227	M	51	0	1	0	1	1	0	0	0	0	4	Adenoma	51-60
1228	M	82	0	0	0	1	0	0	0	0	0	1	Control	71+
1229	F	78	0	1	0	1	0	0	0	0	0	1	Adenoma	71+
1230	M	47	0	0	0	0	0	1	0	0	0	17	Control	41-50
1231	F	67	0	0	0	1	0	0	0	0	1	2	Control	61-70
1232	F	59	0	1	0	0	0	0	0	0	0	1	Adenoma	51-60
1233	F	48	0	0	0	0	0	0	0	0	0	1	Control	41-50
1234	M	63	0	0	0	0	0	0	0	0	1	5	Control	61-70
1235	M	85	0	0	0	1	0	1	0	0	0	8	Control	71+
1236	M	75	0	0	0	0	0	0	0	0	0	1	Control	71+
1237	M	56	0	1	0	0	1	0	0	1	1	5	Adenoma	51-60
1238	F	69	0	0	0	1	0	1	0	0	1	7	Control	61-70
1239	F	55	0	0	0	1	1	0	0	0	1	3	Control	51-60
1240	F	43	0	0	0	0	0	0	0	0	1	9	Control	41-50
1241	M	79	0	1	0	0	0	0	0	1	0	1	Adenoma	71+
1242	F	42	0	0	0	0	1	1	0	0	0	1	Control	41-50
1243	F	78	0	1	0	0	1	0	0	0	0	4	Adenoma	71+
1244	M	55	0	0	0	0	1	0	0	0	0	1	Control	51-60
1245	F	77	0	1	0	0	0	0	0	0	0	1	Adenoma	71+
1246	M	57	0	1	0	0	0	0	0	1	0	2	Adenoma	51-60
1247	F	46	0	0	0	0	1	0	0	0	0	1	Control	41-50
1248	M	78	0	1	0	0	0	0	0	0	0	7	Adenoma	71+
1249	M	50	0	0	0	0	0	0	0	0	0	1	Control	41-50
1250	M	63	0	1	0	1	0	0	0	0	0	2	Adenoma	61-70
1251	F	58	0	1	0	0	1	0	0	0	0	1	Adenoma	51-60
1252	F	62	0	0	0	0	1	0	0	0	1	2	Control	61-70
1253	F	47	0	0	0	0	1	0	0	0	0	1	Control	41-50
1254	F	65	0	1	0	1	0	0	0	0	0	1	Adenoma	61-70
1255	M	62	0	1	0	0	0	0	0	0	0	1	Adenoma	61-70
1256	F	73	0	0	0	0	0	0	0	0	0	2	Control	71+
1257	M	48	0	1	0	0	0	0	0	0	1	1	Adenoma	41-50
1258	F	69	0	1	0	1	1	0	0	0	0	5	Adenoma	61-70
1259	M	60	0	0	0	0	1	0	0	1	1	2	Control	51-60
1260	M	90	0	0	0	1	0	0	0	0	0	2	Control	71+
1261	M	69	0	0	0	0	0	1	0	1	0	1	Control	61-70
1262	M	64	0	1	1	0	1	0	0	0	1	1	Adenoma	61-70
1263	M	55	0	1	1	1	0	0	0	0	0	1	Adenoma	51-60
1264	F	52	0	1	0	1	1	0	0	0	0	2	Adenoma	51-60
1265	F	53	0	0	0	0	0	0	0	0	0	2	Control	51-60
1266	M	64	0	1	1	0	0	0	0	0	1	1	Adenoma	61-70
1267	M	81	0	1	0	0	0	0	0	0	0	1	Adenoma	71+
1268	M	63	0	0	0	1	1	0	0	0	0	1	Control	61-70
1269	F	77	0	0	0	0	0	0	0	0	0	1	Control	71+
1270	F	53	0	1	0	0	0	0	0	0	1	1	Adenoma	51-60
1271	M	45	0	1	0	1	0	0	0	0	0	3	Adenoma	41-50
1272	M	51	0	1	0	0	0	0	0	0	0	1	Adenoma	51-60
1273	M	61	0	1	0	1	1	0	0	0	0	6	Adenoma	61-70
1274	M	49	0	0	0	0	1	0	0	1	1	1	Control	41-50
1275	M	54	0	0	0	0	0	0	0	0	1	3	Control	51-60
1276	M	79	0	0	0	0	1	0	0	0	0	1	Control	71+
1277	M	51	0	0	0	0	0	0	0	1	0	2	Control	51-60
1278	F	47	0	1	0	0	1	0	0	0	1	5	Adenoma	41-50
1279	F	45	0	0	0	0	0	0	0	0	0	3	Control	41-50
1280	M	46	0	1	0	0	0	0	0	0	0	1	Adenoma	41-50
1281	F	47	0	0	0	1	1	0	0	0	0	3	Control	41-50
1282	F	75	0	1	0	1	1	0	0	0	1	1	Adenoma	71+
1283	F	70	0	1	0	1	0	0	0	0	1	1	Adenoma	61-70
1284	F	44	0	0	0	0	0	0	0	0	0	1	Control	41-50
1285	F	55	0	1	1	0	0	1	0	0	0	1	Adenoma	51-60
1286	M	50	0	1	0	0	0	0	0	0	0	2	Adenoma	41-50
1287	F	73	0	1	0	0	0	1	0	0	1	1	Adenoma	71+
1288	F	42	0	1	0	1	1	0	0	0	0	2	Adenoma	41-50
1289	F	76	0	0	0	0	1	0	0	0	0	1	Control	71+
1290	F	61	0	0	0	0	0	0	0	0	0	1	Control	61-70
1291	F	87	0	0	0	0	1	1	0	0	0	1	Control	71+
1292	M	57	0	0	0	1	1	0	0	0	1	1	Control	51-60
1293	M	56	0	0	0	1	1	0	0	0	0	1	Control	51-60
1294	M	85	0	0	0	0	0	0	0	0	0	1	Control	71+
1295	F	66	0	0	1	0	0	1	0	0	0	1	Control	61-70
1296	M	51	0	0	0	0	1	0	0	0	0	1	Control	51-60
1297	M	70	0	1	0	0	0	0	0	0	0	1	Adenoma	61-70
1298	M	41	0	0	0	0	0	0	0	1	1	1	Control	41-50
1299	M	45	0	0	0	0	0	0	0	0	0	1	Control	41-50
1300	M	45	0	0	0	0	1	0	0	0	0	1	Control	41-50
1301	F	77	0	1	0	0	0	1	0	0	0	1	Adenoma	71+
1302	M	53	0	0	0	0	1	0	1	0	1	1	Control	51-60
1303	M	46	0	1	0	0	1	0	0	0	1	1	Adenoma	41-50
1304	M	70	0	0	0	1	1	1	0	0	0	1	Control	61-70
1305	M	49	0	1	0	0	1	0	0	0	0	1	Adenoma	41-50
1306	F	43	0	0	0	0	0	0	0	0	0	1	Control	41-50
1307	M	73	0	1	0	0	0	0	0	1	1	1	Adenoma	71+
1308	F	75	0	1	1	0	1	0	0	0	0	1	Adenoma	71+
1309	F	47	0	0	0	0	0	0	0	0	1	1	Control	41-50
1310	M	71	0	1	0	0	1	0	0	1	1	2	Adenoma	71+
1311	F	62	0	1	0	1	1	0	0	0	0	1	Adenoma	61-70
1312	M	41	0	0	0	1	1	0	0	1	1	2	Control	41-50
1313	M	60	0	1	0	1	0	0	0	0	0	1	Adenoma	51-60
1314	M	52	0	0	0	0	0	0	0	0	0	1	Control	51-60
1315	F	42	0	0	0	0	1	0	0	0	0	1	Control	41-50
1316	F	58	0	1	0	1	1	0	0	0	0	1	Adenoma	51-60
1317	M	88	0	1	1	0	0	1	0	0	0	1	Adenoma	71+
1318	M	74	0	1	0	0	1	0	0	0	0	1	Adenoma	71+
1319	M	63	0	1	1	0	0	0	0	1	1	1	Adenoma	61-70
1320	M	63	0	0	0	0	1	0	0	0	0	1	Control	61-70
1321	M	86	0	1	0	1	1	0	0	0	0	1	Adenoma	71+
1322	F	57	0	1	1	0	1	1	0	0	1	1	Adenoma	51-60
1323	F	68	0	1	0	0	0	1	0	0	0	1	Adenoma	61-70
1324	M	60	0	1	0	0	0	0	0	0	1	1	Adenoma	51-60
1325	M	77	0	1	0	0	0	0	0	0	0	2	Adenoma	71+
1326	M	47	0	0	0	0	0	0	0	0	1	1	Control	41-50
1327	F	79	0	1	0	0	1	0	0	0	0	1	Adenoma	71+
1328	F	45	0	0	0	0	0	0	0	0	1	1	Control	41-50
1329	F	50	0	0	0	0	0	0	0	0	0	1	Control	41-50
1330	M	71	0	0	0	1	1	0	0	0	0	1	Control	71+
1331	M	73	0	1	0	0	1	0	0	0	0	1	Adenoma	71+
1332	F	60	0	1	0	1	1	0	0	0	0	1	Adenoma	51-60
1333	F	43	0	0	0	1	1	0	0	0	0	1	Control	41-50
1334	F	58	0	1	0	0	1	0	0	0	0	1	Adenoma	51-60
1335	M	78	0	1	0	0	1	0	0	0	0	1	Adenoma	71+
1336	M	55	0	1	0	1	1	0	1	0	0	1	Adenoma	51-60
1337	M	69	0	0	0	0	0	0	0	0	0	1	Control	61-70
1338	F	51	0	1	0	0	1	0	0	0	1	1	Adenoma	51-60
1339	F	44	0	0	0	0	0	0	0	0	0	1	Control	41-50
1340	M	48	0	0	0	0	0	0	0	0	1	1	Control	41-50
1341	F	89	0	0	0	1	0	0	0	0	0	1	Control	71+
1342	F	59	0	0	0	1	0	0	0	0	0	1	Control	51-60
1343	F	97	0	0	0	0	0	0	0	0	0	1	Control	71+
1344	F	68	0	0	0	0	0	0	0	0	1	1	Control	61-70
1345	M	46	0	0	0	0	1	0	0	0	0	2	Control	41-50
1346	M	60	0	0	0	0	1	0	0	0	1	1	Control	51-60
1347	M	66	0	0	0	0	1	0	0	0	1	1	Control	61-70
1348	F	87	0	0	0	0	0	0	0	0	0	1	Control	71+
1349	M	68	0	1	1	1	0	0	0	0	0	1	Adenoma	61-70
1350	F	59	0	0	0	0	1	0	0	1	0	1	Control	51-60
1351	F	88	0	0	0	0	1	1	0	0	0	1	Control	71+
1352	M	53	0	1	0	0	0	0	0	0	0	1	Adenoma	51-60
1353	M	58	0	0	0	0	0	0	0	0	0	1	Control	51-60
1354	M	61	0	1	0	1	1	0	0	1	1	1	Adenoma	61-70
1355	F	55	0	1	0	1	1	0	0	1	0	1	Adenoma	51-60
1356	F	63	0	1	0	0	1	0	0	0	0	1	Adenoma	61-70
1357	M	74	0	0	0	1	0	0	0	1	1	1	Control	71+
1358	F	83	0	0	0	1	1	0	0	0	0	1	Control	71+
1359	F	45	0	0	0	1	0	1	0	0	0	1	Control	41-50
1360	F	64	0	1	0	0	1	0	0	0	0	1	Adenoma	61-70
1361	F	74	0	1	0	0	1	0	0	0	0	1	Adenoma	71+
1362	F	56	0	0	0	1	1	0	0	0	1	1	Control	51-60
1363	M	67	0	0	0	0	1	0	0	0	0	1	Control	61-70
1364	M	52	0	0	0	0	1	0	0	1	1	1	Control	51-60
1365	F	49	0	1	0	0	0	0	0	0	1	1	Adenoma	41-50
1366	F	53	0	0	0	0	1	1	0	0	0	1	Control	51-60
1367	F	57	0	0	0	1	0	0	0	0	0	1	Control	51-60
1368	M	49	0	0	0	0	0	0	0	0	0	1	Control	41-50
1369	M	44	0	1	0	0	0	0	0	0	0	1	Adenoma	41-50
1370	M	62	0	1	0	1	1	0	0	0	0	1	Adenoma	61-70
1371	M	54	0	1	0	0	1	0	0	0	1	1	Adenoma	51-60
1372	M	51	0	1	0	0	1	0	0	0	0	1	Adenoma	51-60
1373	F	49	0	1	1	0	0	0	0	0	1	1	Adenoma	41-50
1374	F	41	0	0	0	0	1	0	0	0	1	1	Control	41-50
1375	M	44	0	0	0	1	0	0	0	0	0	1	Control	41-50
1376	M	62	0	0	0	1	0	0	0	0	0	1	Control	61-70
1377	F	81	0	0	0	0	1	0	0	0	0	1	Control	71+
1378	M	42	0	0	0	0	0	0	0	0	1	1	Control	41-50
1379	F	54	0	0	0	1	0	0	0	1	0	1	Control	51-60
1380	M	63	0	0	0	0	0	0	0	0	0	2	Control	61-70
1381	F	58	0	1	0	1	0	0	0	0	0	1	Adenoma	51-60
1382	F	43	0	1	0	0	0	0	0	0	0	2	Adenoma	41-50
1383	F	67	0	1	0	0	0	0	0	0	0	1	Adenoma	61-70
1384	M	65	0	1	0	1	0	1	0	0	0	1	Adenoma	61-70
1385	M	67	0	1	0	0	1	0	0	0	0	1	Adenoma	61-70
1386	M	57	0	0	0	0	1	0	0	0	1	2	Control	51-60
1387	F	72	0	1	0	1	0	0	0	0	0	1	Adenoma	71+
1388	F	95	0	1	1	1	1	1	0	0	0	1	Adenoma	71+
1389	F	45	0	0	0	0	0	0	0	0	0	1	Control	41-50
1390	M	82	0	1	0	0	0	0	0	0	0	1	Adenoma	71+
1391	M	76	0	1	0	0	0	0	0	0	0	1	Adenoma	71+
1392	M	57	0	1	0	0	0	0	0	1	1	1	Adenoma	51-60
1393	M	60	0	1	0	0	1	0	0	0	0	2	Adenoma	51-60
1394	M	54	0	1	1	0	0	0	0	0	0	1	Adenoma	51-60
1395	F	72	0	1	0	0	1	0	0	0	1	1	Adenoma	71+
1396	M	53	0	1	0	0	0	0	0	0	1	1	Adenoma	51-60
1397	M	60	0	0	0	0	1	0	0	0	1	1	Control	51-60
1398	F	76	0	1	0	0	0	0	0	0	0	1	Adenoma	71+
1399	F	58	0	1	0	0	1	0	0	0	1	1	Adenoma	51-60
1400	F	69	0	0	0	1	1	0	0	0	0	1	Control	61-70
1401	M	76	0	1	0	1	1	0	0	0	1	1	Adenoma	71+
1402	M	59	0	1	0	0	0	0	0	0	0	1	Adenoma	51-60
1403	F	52	0	1	0	1	1	1	0	0	1	1	Adenoma	51-60
1404	F	60	0	1	0	0	1	0	0	0	0	1	Adenoma	51-60
1405	F	61	0	1	0	0	0	1	0	0	1	1	Adenoma	61-70
1406	F	55	0	0	0	0	0	0	0	0	1	1	Control	51-60
1407	M	80	0	1	0	1	1	0	0	0	0	1	Adenoma	71+
1408	M	56	0	0	0	0	1	0	0	1	1	1	Control	51-60
1409	F	43	0	0	0	0	0	0	0	0	0	1	Control	41-50
1410	M	55	0	1	0	0	0	0	0	0	1	1	Adenoma	51-60
1411	F	57	0	0	0	0	0	0	0	0	0	1	Control	51-60
1412	M	65	0	1	0	1	0	0	0	0	0	1	Adenoma	61-70
1413	M	89	0	1	0	0	1	0	0	0	0	1	Adenoma	71+
1414	F	59	0	1	0	0	0	0	0	0	0	1	Adenoma	51-60
1415	M	72	0	0	0	1	1	0	0	1	1	1	Control	71+
1416	F	84	0	1	0	0	1	0	0	0	0	1	Adenoma	71+
1417	M	56	0	1	1	0	0	1	0	0	1	1	Adenoma	51-60
1418	F	69	0	0	0	0	1	0	0	0	0	1	Control	61-70
1419	F	83	0	0	0	0	1	0	0	0	0	1	Control	71+
1420	F	77	0	0	0	1	0	0	0	0	0	1	Control	71+
1421	F	85	0	1	0	0	1	0	0	0	0	1	Adenoma	71+
1422	F	70	0	1	0	0	1	0	0	0	0	1	Adenoma	61-70
1423	F	49	0	1	0	1	1	0	0	0	1	1	Adenoma	41-50
1424	M	54	0	0	0	0	0	0	0	0	1	1	Control	51-60
1425	F	44	0	0	0	1	1	0	0	0	1	1	Control	41-50
1426	F	59	0	1	0	0	0	0	0	0	0	1	Adenoma	51-60
1427	M	61	0	1	0	1	1	1	0	0	0	1	Adenoma	61-70
1428	M	52	0	1	0	0	0	1	0	1	0	1	Adenoma	51-60
1429	M	51	0	0	0	0	0	0	0	0	0	1	Control	51-60
1430	M	57	0	1	0	0	0	0	0	0	0	1	Adenoma	51-60
1431	F	57	0	1	0	1	1	0	0	0	0	1	Adenoma	51-60
1432	F	47	0	0	0	1	1	0	0	0	0	1	Control	41-50
1433	M	67	0	1	0	1	1	0	0	0	1	1	Adenoma	61-70
1434	F	76	0	1	0	1	1	0	0	0	0	1	Adenoma	71+
1435	F	62	0	1	0	0	1	0	0	0	1	2	Adenoma	61-70
1436	F	51	0	0	0	1	1	1	0	0	0	1	Control	51-60
1437	F	77	0	1	0	0	1	0	0	0	1	2	Adenoma	71+
1438	M	64	0	0	0	0	0	0	0	0	0	1	Control	61-70
1439	F	78	0	1	0	0	1	0	0	0	0	1	Adenoma	71+
1440	F	59	0	1	0	0	1	0	0	0	1	1	Adenoma	51-60
1441	M	51	0	1	0	0	1	0	0	1	0	1	Adenoma	51-60
1442	M	49	0	0	0	0	0	0	0	0	0	1	Control	41-50
1443	M	66	0	0	0	0	0	0	0	1	1	1	Control	61-70
1444	M	53	0	0	0	1	1	0	0	0	1	1	Control	51-60
1445	M	73	0	1	0	0	0	0	0	0	0	1	Adenoma	71+
1446	F	51	0	0	0	0	1	0	0	0	1	1	Control	51-60
1447	M	58	0	1	0	0	1	0	0	0	0	1	Adenoma	51-60
1448	F	56	0	1	0	1	1	0	0	0	0	1	Adenoma	51-60
1449	F	45	0	0	0	0	0	0	0	0	0	1	Control	41-50
1450	F	54	0	1	0	0	0	0	0	0	0	1	Adenoma	51-60
1451	F	43	0	0	0	1	1	0	0	1	1	1	Control	41-50
1452	F	51	0	0	0	0	0	1	0	1	1	1	Control	51-60
1453	F	84	0	1	0	0	1	0	0	0	0	1	Adenoma	71+
1454	F	68	0	0	0	0	0	1	0	0	1	1	Control	61-70
1455	F	70	0	1	0	1	1	0	0	0	0	1	Adenoma	61-70
1456	M	49	0	0	0	0	0	0	0	0	0	1	Control	41-50
1457	F	53	0	1	0	0	0	0	0	0	1	1	Adenoma	51-60
1458	F	88	0	0	0	0	0	0	0	0	0	1	Control	71+
1459	F	44	0	0	0	0	1	0	0	0	0	1	Control	41-50
1460	M	65	0	1	0	1	1	0	0	0	1	1	Adenoma	61-70
1461	F	71	0	1	0	0	0	0	0	0	0	1	Adenoma	71+
1462	F	79	0	0	1	0	1	0	0	0	0	1	Control	71+
1463	F	79	0	1	1	0	1	1	0	0	0	1	Adenoma	71+
1464	M	48	0	1	0	0	1	0	0	0	1	1	Adenoma	41-50
1465	M	47	0	0	0	0	0	0	0	0	0	1	Control	41-50
1466	M	53	0	0	0	0	0	0	0	1	0	2	Control	51-60
1467	F	68	0	0	0	1	1	1	0	0	0	1	Control	61-70
1468	M	49	0	1	0	0	0	0	0	0	1	1	Adenoma	41-50
1469	M	72	0	1	0	1	0	1	0	1	0	1	Adenoma	71+
1470	F	76	0	0	0	1	0	1	0	0	0	1	Control	71+
1471	M	68	0	0	0	0	1	0	0	1	1	1	Control	61-70
1472	M	63	0	1	0	0	0	0	0	0	1	1	Adenoma	61-70
1473	M	62	0	1	1	0	1	1	0	1	1	1	Adenoma	61-70
1474	M	55	0	1	0	0	1	0	0	0	0	1	Adenoma	51-60
1475	F	64	0	0	0	0	1	0	0	0	0	1	Control	61-70
1476	F	49	0	0	1	0	1	0	0	0	0	1	Control	41-50
1477	F	74	0	0	0	0	1	0	0	0	1	1	Control	71+
1478	F	58	0	0	0	1	0	0	0	0	0	1	Control	51-60
1479	M	62	0	0	0	0	1	0	0	0	0	1	Control	61-70
1480	F	56	0	0	0	0	1	0	0	0	1	1	Control	51-60
1481	M	51	0	0	1	1	1	0	0	0	0	1	Control	51-60
1482	M	50	0	0	0	0	1	0	0	0	1	1	Control	41-50
1483	M	54	0	1	0	0	0	0	0	0	0	1	Adenoma	51-60
1484	F	86	0	0	0	1	1	0	0	0	0	1	Control	71+
1485	F	81	0	1	0	0	0	1	0	0	1	1	Adenoma	71+
1486	M	82	0	0	0	0	0	0	0	0	0	1	Control	71+
1487	M	55	0	1	0	0	0	0	0	0	1	1	Adenoma	51-60
1488	M	62	0	1	0	0	1	0	0	0	0	1	Adenoma	61-70
1489	F	47	0	0	0	0	0	0	0	0	0	1	Control	41-50
1490	M	61	0	1	0	1	1	0	0	0	1	1	Adenoma	61-70
1491	M	63	0	1	0	0	0	0	0	0	0	1	Adenoma	61-70
1492	F	72	0	1	0	1	0	1	0	0	0	1	Adenoma	71+
1493	M	83	0	1	0	0	1	0	0	0	1	1	Adenoma	71+
1494	M	55	0	1	0	0	1	0	0	1	1	1	Adenoma	51-60
1495	M	93	0	0	0	0	0	1	0	0	0	1	Control	71+
1496	M	87	0	1	0	1	1	0	0	0	0	1	Adenoma	71+
1497	M	70	0	1	0	1	0	0	0	0	1	1	Adenoma	61-70
1498	M	51	0	1	0	0	0	0	0	0	0	1	Adenoma	51-60
1499	M	64	0	1	0	1	1	0	0	1	0	1	Adenoma	61-70
1500	F	65	0	0	0	1	1	0	0	0	0	1	Control	61-70
1501	F	43	0	1	0	0	0	0	0	1	1	1	Adenoma	41-50
1502	M	58	0	1	0	1	1	0	0	0	1	1	Adenoma	51-60
1503	M	59	0	0	0	0	0	0	0	0	0	1	Control	51-60
1504	F	74	0	1	0	1	0	0	0	0	0	1	Adenoma	71+
1505	F	49	0	0	0	0	1	0	0	0	1	2	Control	41-50
1506	F	65	0	1	0	0	1	1	0	0	0	1	Adenoma	61-70
1507	M	83	0	1	0	0	0	1	0	1	0	1	Adenoma	71+
1508	F	85	0	1	0	0	1	0	0	0	1	1	Adenoma	71+
1509	M	70	0	1	0	0	0	0	0	0	0	1	Adenoma	61-70
1510	F	53	0	0	0	0	1	0	0	0	0	1	Control	51-60
1511	F	76	0	1	0	1	1	0	0	0	0	1	Adenoma	71+
1512	M	46	0	0	0	0	0	0	0	0	1	1	Control	41-50
1513	F	52	0	1	0	0	1	0	0	0	1	1	Adenoma	51-60
1514	M	48	0	0	0	0	1	0	0	1	1	1	Control	41-50
1515	M	56	0	0	0	1	1	0	0	0	1	1	Control	51-60
1516	M	59	0	1	0	0	1	0	0	0	0	1	Adenoma	51-60
1517	F	65	0	1	0	0	1	0	0	0	0	2	Adenoma	61-70
1518	M	46	0	0	0	0	0	0	0	0	0	1	Control	41-50
1519	F	78	0	1	1	1	1	0	0	0	0	1	Adenoma	71+
1520	F	53	0	1	0	1	1	0	0	0	0	1	Adenoma	51-60
1521	F	46	0	0	0	0	0	0	0	0	1	2	Control	41-50
1522	F	60	0	1	0	0	1	0	0	0	1	1	Adenoma	51-60
1523	F	48	0	1	0	1	1	0	0	0	1	1	Adenoma	41-50
1524	F	55	0	1	0	0	1	0	0	0	0	1	Adenoma	51-60
1525	F	57	0	1	0	0	1	0	0	0	0	1	Adenoma	51-60
1526	F	56	0	1	0	0	1	0	0	0	1	1	Adenoma	51-60
1527	F	76	0	1	1	1	0	1	0	0	0	1	Adenoma	71+
1528	M	65	0	1	0	0	0	0	0	0	0	1	Adenoma	61-70
1529	F	79	0	1	0	0	1	0	0	1	1	1	Adenoma	71+
1530	F	63	0	1	0	1	1	0	0	0	0	1	Adenoma	61-70
1531	M	46	0	0	0	0	0	0	0	0	1	2	Control	41-50
1532	M	45	0	0	0	1	0	0	0	0	1	2	Control	41-50
1533	F	41	0	0	0	0	1	0	0	0	0	1	Control	41-50
1534	M	49	0	0	0	0	0	0	0	0	0	1	Control	41-50
1535	M	46	0	0	0	0	0	0	0	0	0	1	Control	41-50
1536	F	75	0	0	0	0	1	0	1	0	0	1	Control	71+
1537	F	76	0	1	0	0	1	0	0	0	0	1	Adenoma	71+
1538	M	57	0	1	0	0	0	1	0	0	0	1	Adenoma	51-60
1539	M	53	0	0	0	0	1	0	0	0	1	1	Control	51-60
1540	M	77	0	0	0	0	0	0	0	0	1	1	Control	71+
1541	F	54	0	0	0	0	0	0	0	0	0	1	Control	51-60
1542	M	58	0	1	0	0	0	0	0	1	1	1	Adenoma	51-60
1543	F	47	0	0	0	0	1	0	0	0	0	1	Control	41-50
1544	M	53	0	0	0	1	1	0	0	0	0	1	Control	51-60
1545	M	54	0	0	0	0	0	0	0	0	0	1	Control	51-60
1546	F	60	0	1	0	0	1	0	0	0	0	1	Adenoma	51-60
1547	M	55	0	0	0	0	1	0	0	1	1	1	Control	51-60
1548	F	50	0	1	0	0	0	0	0	0	0	2	Adenoma	41-50
1549	M	57	0	1	0	0	0	0	0	0	0	1	Adenoma	51-60
1550	M	51	0	0	0	0	0	0	0	0	0	1	Control	51-60
1551	M	42	0	0	0	0	1	0	0	0	0	2	Control	41-50
1552	M	55	0	1	0	0	0	0	0	0	1	1	Adenoma	51-60
1553	F	55	0	0	0	0	0	0	0	0	0	1	Control	51-60
1554	M	50	0	0	0	1	0	0	0	0	0	1	Control	41-50
1555	F	77	0	1	0	0	0	0	0	0	0	1	Adenoma	71+
1556	F	89	0	1	0	1	1	0	0	0	0	1	Adenoma	71+
1557	M	76	0	1	0	0	0	0	0	0	1	1	Adenoma	71+
1558	M	70	0	1	0	1	1	1	0	0	0	1	Adenoma	61-70
1559	M	69	0	0	0	0	1	0	0	0	0	1	Control	61-70
1560	F	74	0	0	0	0	1	0	0	0	0	2	Control	71+
1561	F	73	0	0	0	0	0	0	0	0	0	2	Control	71+
1562	M	49	0	1	0	0	0	0	0	1	1	1	Adenoma	41-50
1563	F	57	0	0	0	0	0	0	0	0	0	1	Control	51-60
1564	M	69	0	1	0	1	1	0	0	1	0	1	Adenoma	61-70
1565	F	57	0	1	0	1	0	0	0	0	0	1	Adenoma	51-60
1566	M	83	0	1	0	1	0	0	0	0	0	1	Adenoma	71+
1567	F	87	0	1	0	0	1	1	0	0	0	1	Adenoma	71+
1568	F	49	0	1	0	0	1	0	0	0	1	2	Adenoma	41-50
1569	F	53	0	1	0	0	1	0	0	1	0	1	Adenoma	51-60
1570	M	50	0	1	0	0	1	0	0	0	1	1	Adenoma	41-50
1571	M	50	0	1	0	0	1	0	0	1	1	1	Adenoma	41-50
1572	M	74	0	1	0	1	1	0	0	0	0	1	Adenoma	71+
1573	F	53	0	0	0	0	0	1	0	0	0	1	Control	51-60
1574	F	79	0	1	0	0	1	0	0	0	0	2	Adenoma	71+
1575	M	61	0	0	0	0	0	0	0	0	0	1	Control	61-70
1576	F	50	0	0	0	1	1	0	0	1	0	1	Control	41-50
1577	M	87	0	1	1	0	0	0	0	0	0	1	Adenoma	71+
1578	M	81	0	1	0	0	1	0	0	0	0	1	Adenoma	71+
1579	M	55	0	1	0	0	0	0	0	1	1	2	Adenoma	51-60
1580	M	60	0	0	0	0	0	0	0	1	1	1	Control	51-60
1581	F	45	0	0	0	1	1	0	0	0	0	1	Control	41-50
1582	M	52	0	0	0	1	0	0	1	0	0	1	Control	51-60
1583	M	56	0	1	0	0	0	0	0	0	1	2	Adenoma	51-60
1584	F	42	0	0	0	0	0	0	0	0	0	1	Control	41-50
1585	M	73	0	0	1	0	0	0	0	0	0	1	Control	71+
1586	M	49	0	0	0	0	1	0	0	0	0	1	Control	41-50
1587	M	48	0	0	0	1	0	0	0	0	0	1	Control	41-50
1588	F	58	0	0	0	0	1	0	0	0	1	1	Control	51-60
1589	M	45	0	0	0	0	0	0	0	0	0	1	Control	41-50
1590	F	83	0	1	1	0	1	0	0	0	0	1	Adenoma	71+
1591	M	82	0	1	1	0	0	1	0	0	0	1	Adenoma	71+
1592	F	59	0	1	0	1	1	0	0	0	1	2	Adenoma	51-60
1593	M	64	0	1	0	0	0	0	0	0	0	1	Adenoma	61-70
1594	F	81	0	1	0	1	0	0	0	0	0	2	Adenoma	71+
1595	M	79	0	0	0	0	1	0	0	0	0	2	Control	71+
1596	F	44	0	0	0	0	0	0	0	0	1	1	Control	41-50
1597	M	41	0	0	0	0	0	0	0	1	1	1	Control	41-50
1598	F	88	0	1	0	1	1	0	0	0	0	1	Adenoma	71+
1599	M	50	0	1	0	0	0	0	0	0	0	2	Adenoma	41-50
1600	F	58	0	0	0	0	0	0	0	1	1	6	Control	51-60
1601	M	68	0	1	0	0	1	0	0	0	1	1	Adenoma	61-70
1602	M	56	0	1	1	0	0	0	0	0	1	1	Adenoma	51-60
1603	M	62	0	1	1	0	1	1	0	1	0	2	Adenoma	61-70
1604	F	63	0	0	0	0	1	0	0	0	0	1	Control	61-70
1605	F	67	0	1	0	1	0	0	0	0	0	1	Adenoma	61-70
1606	F	71	0	1	0	1	0	0	0	0	0	1	Adenoma	71+
1607	M	47	0	0	0	1	1	0	0	0	0	1	Control	41-50
1608	M	59	0	1	0	1	1	0	0	0	1	1	Adenoma	51-60
1609	M	67	0	1	0	1	0	0	0	0	1	2	Adenoma	61-70
1610	F	85	0	1	0	0	1	0	0	0	0	1	Adenoma	71+
1611	M	56	0	1	0	0	1	0	0	0	0	1	Adenoma	51-60
1612	M	64	0	0	0	0	0	0	0	1	1	3	Control	61-70
1613	F	54	0	1	0	0	0	0	0	0	1	1	Adenoma	51-60
1614	M	79	0	1	0	0	1	0	0	0	0	2	Adenoma	71+
1615	M	50	0	1	0	0	0	0	0	1	1	1	Adenoma	41-50
1616	F	51	0	1	0	0	1	0	0	0	0	1	Adenoma	51-60
1617	M	62	0	0	0	0	0	0	0	1	0	2	Control	61-70
1618	F	73	0	0	0	1	0	0	0	0	0	1	Control	71+
1619	F	47	0	0	0	0	0	0	0	0	0	2	Control	41-50
1620	M	54	0	1	0	0	0	0	0	0	0	1	Adenoma	51-60
1621	M	54	0	1	1	0	1	1	0	1	1	1	Adenoma	51-60
1622	M	85	0	1	0	0	0	0	0	0	0	1	Adenoma	71+
1623	M	51	0	0	0	0	0	0	0	0	0	1	Control	51-60
1624	M	64	0	0	0	1	1	0	0	1	0	1	Control	61-70
1625	M	52	0	1	0	0	0	0	0	0	0	1	Adenoma	51-60
1626	M	59	0	1	0	0	1	1	0	0	1	1	Adenoma	51-60
1627	F	61	0	1	1	1	1	1	0	0	0	1	Adenoma	61-70
1628	F	74	0	0	0	0	1	0	0	0	0	1	Control	71+
1629	F	56	0	1	0	0	0	0	0	0	0	1	Adenoma	51-60
1630	F	65	0	1	0	0	1	0	0	0	0	1	Adenoma	61-70
1631	M	57	0	0	0	0	0	0	0	1	0	1	Control	51-60
1632	F	52	0	1	0	0	0	0	0	0	0	1	Adenoma	51-60
1633	M	58	0	1	1	0	0	0	0	0	0	1	Adenoma	51-60
1634	F	57	0	1	0	0	1	0	0	0	0	2	Adenoma	51-60
1635	M	67	0	1	0	0	1	0	0	0	1	1	Adenoma	61-70
1636	F	56	0	1	0	0	1	0	0	0	0	1	Adenoma	51-60
1637	M	42	0	0	0	1	1	0	0	0	1	2	Control	41-50
1638	M	54	0	1	0	0	1	0	0	1	1	3	Adenoma	51-60
1639	M	72	0	1	0	1	0	1	0	0	0	1	Adenoma	71+
1640	M	76	0	0	0	0	1	0	1	0	1	1	Control	71+
1641	M	67	0	0	0	1	1	1	0	0	1	2	Control	61-70
1642	M	52	0	1	0	0	1	0	0	0	1	1	Adenoma	51-60
1643	F	74	0	1	0	0	1	0	0	0	0	1	Adenoma	71+
1644	F	55	0	0	0	0	0	0	0	0	1	1	Control	51-60
1645	M	62	0	0	1	0	0	1	0	1	1	1	Control	61-70
1646	M	65	0	0	0	0	0	0	0	0	0	1	Control	61-70
1647	M	42	0	0	0	0	0	0	0	0	0	1	Control	41-50
1648	M	48	0	1	0	0	1	0	0	0	0	1	Adenoma	41-50
1649	F	60	0	1	0	1	0	0	0	0	0	1	Adenoma	51-60
1650	F	73	0	1	0	0	1	0	0	0	0	1	Adenoma	71+
1651	F	75	0	1	0	1	0	0	0	0	0	1	Adenoma	71+
1652	F	78	0	1	0	1	1	0	0	0	0	1	Adenoma	71+
1653	F	42	0	0	1	0	1	0	0	0	0	1	Control	41-50
1654	M	55	0	1	0	0	1	0	0	1	1	1	Adenoma	51-60
1655	F	64	0	0	0	1	1	0	0	0	0	1	Control	61-70
1656	M	74	0	1	0	0	1	0	0	0	0	1	Adenoma	71+
1657	M	69	0	0	0	0	0	0	0	0	0	1	Control	61-70
1658	M	56	0	1	0	0	0	0	0	1	1	1	Adenoma	51-60
1659	M	57	0	1	0	0	0	0	0	0	1	1	Adenoma	51-60
1660	F	56	0	0	0	0	0	0	0	0	0	1	Control	51-60
1661	M	60	0	1	1	0	1	0	0	1	1	1	Adenoma	51-60
1662	F	66	0	1	1	0	1	0	0	0	1	1	Adenoma	61-70
1663	M	60	0	1	0	0	1	0	0	0	1	4	Adenoma	51-60
1664	M	52	0	1	0	1	1	0	0	0	0	2	Adenoma	51-60
1665	M	50	0	0	0	0	1	0	0	1	1	1	Control	41-50
1666	F	87	0	1	0	0	0	0	0	0	0	1	Adenoma	71+
1667	M	52	0	0	1	1	0	1	0	0	0	1	Control	51-60
1668	M	59	0	0	0	0	0	0	0	0	0	2	Control	51-60
1669	F	54	0	1	0	0	1	0	0	0	1	1	Adenoma	51-60
1670	M	53	0	1	0	0	1	0	0	0	0	1	Adenoma	51-60
1671	F	52	0	0	0	0	0	0	0	0	0	1	Control	51-60
1672	M	68	0	0	0	0	0	0	0	0	1	1	Control	61-70
1673	M	51	0	1	0	0	0	0	0	1	1	1	Adenoma	51-60
1674	F	61	0	1	0	0	1	0	0	0	1	1	Adenoma	61-70
1675	M	46	0	0	0	0	0	0	0	0	1	1	Control	41-50
1676	M	60	0	1	0	0	1	0	0	0	1	1	Adenoma	51-60
1677	F	69	0	1	0	1	1	0	0	0	0	1	Adenoma	61-70
1678	M	61	0	0	0	0	1	0	0	0	0	1	Control	61-70
1679	F	50	0	1	0	0	1	0	0	0	0	3	Adenoma	41-50
1680	F	42	0	0	0	0	0	0	0	0	0	1	Control	41-50
1681	F	86	0	0	1	0	1	0	0	0	0	1	Control	71+
1682	F	61	0	0	0	1	0	0	0	0	0	1	Control	61-70
1683	F	89	0	0	0	1	1	1	0	0	0	1	Control	71+
1684	M	55	0	0	0	1	0	1	1	0	1	1	Control	51-60
1685	F	80	0	1	1	0	0	1	0	0	0	1	Adenoma	71+
1686	M	59	0	0	0	0	0	0	0	0	0	1	Control	51-60
1687	F	52	0	0	0	1	0	0	1	0	0	1	Control	51-60
1688	M	79	0	1	0	1	1	0	0	0	0	1	Adenoma	71+
1689	M	71	0	0	0	1	0	0	0	0	0	3	Control	71+
1690	F	75	0	1	0	1	1	0	0	0	0	1	Adenoma	71+
1691	M	74	0	0	0	0	1	0	0	0	0	1	Control	71+
1692	M	50	0	0	0	0	0	0	0	0	0	1	Control	41-50
1693	F	48	0	0	0	1	1	0	0	0	0	1	Control	41-50
1694	M	46	0	0	0	0	0	0	0	1	1	1	Control	41-50
1695	M	71	0	0	0	0	0	0	0	0	0	2	Control	71+
1696	F	67	0	1	1	1	0	1	0	0	0	1	Adenoma	61-70
1697	F	63	0	0	0	0	0	0	0	0	0	1	Control	61-70
1698	M	42	0	0	0	0	0	0	0	0	0	1	Control	41-50
1699	F	85	0	0	0	0	0	0	0	0	0	1	Control	71+
1700	M	42	0	0	0	0	0	0	0	1	0	2	Control	41-50
1701	F	57	0	0	0	0	0	0	0	0	0	1	Control	51-60
1702	F	71	0	0	0	0	1	0	0	0	0	1	Control	71+
1703	M	76	0	1	0	1	1	0	0	0	0	1	Adenoma	71+
1704	M	79	0	0	0	1	0	0	0	0	0	1	Control	71+
1705	M	65	0	1	0	0	1	0	0	0	1	1	Adenoma	61-70
1706	M	64	0	1	0	0	0	0	0	0	1	1	Adenoma	61-70
1707	M	55	0	0	0	0	1	0	0	1	0	3	Control	51-60
1708	F	59	0	1	0	0	0	0	0	0	0	1	Adenoma	51-60
1709	M	67	0	0	0	0	0	0	0	0	0	1	Control	61-70
1710	F	87	0	1	1	0	1	1	0	0	1	1	Adenoma	71+
1711	F	72	0	1	0	1	1	0	0	0	0	1	Adenoma	71+
1712	F	51	0	1	0	0	0	0	0	0	1	2	Adenoma	51-60
1713	M	49	0	0	0	0	0	0	0	0	0	1	Control	41-50
1714	M	48	0	0	0	0	0	1	0	0	0	1	Control	41-50
1715	F	51	0	1	0	0	0	0	0	1	1	1	Adenoma	51-60
1716	F	41	0	0	0	0	1	0	0	0	0	1	Control	41-50
1717	M	77	0	0	1	0	1	0	0	0	0	1	Control	71+
1718	M	44	0	1	0	0	0	0	0	0	1	1	Adenoma	41-50
1719	F	50	0	1	0	0	1	0	0	1	1	1	Adenoma	41-50
1720	F	56	0	0	0	0	1	0	0	0	1	1	Control	51-60
1721	M	69	0	0	0	0	1	0	0	0	0	1	Control	61-70
1722	F	69	0	1	0	0	0	0	0	0	0	2	Adenoma	61-70
1723	F	74	0	1	0	1	1	0	0	0	0	1	Adenoma	71+
1724	M	60	0	1	0	0	0	0	0	0	1	1	Adenoma	51-60
1725	M	72	0	0	0	0	0	0	1	0	0	1	Control	71+
1726	M	57	0	0	0	0	1	0	0	1	0	1	Control	51-60
1727	M	57	0	0	0	0	1	0	0	0	0	1	Control	51-60
1728	M	62	0	1	0	0	1	0	0	1	0	1	Adenoma	61-70
1729	M	59	0	1	0	0	0	0	0	0	0	1	Adenoma	51-60
1730	M	53	0	1	0	0	1	0	0	0	1	1	Adenoma	51-60
1731	M	45	0	1	0	0	0	0	0	0	0	1	Adenoma	41-50
1732	M	43	0	0	0	1	0	0	0	0	1	1	Control	41-50
1733	F	77	0	0	0	1	0	0	0	0	0	1	Control	71+
1734	M	51	0	0	0	0	0	0	0	1	0	3	Control	51-60
1735	F	58	0	0	0	0	1	0	0	0	0	1	Control	51-60
1736	F	41	0	0	0	1	1	0	0	0	0	1	Control	41-50
1737	M	88	0	1	0	0	1	0	0	0	0	1	Adenoma	71+
1738	F	82	0	1	0	0	0	0	0	0	1	1	Adenoma	71+
1739	F	55	0	1	0	1	1	0	0	0	0	1	Adenoma	51-60
1740	F	84	1	0	1	0	0	0	0	0	0	1	Cancer	71+
1741	M	66	1	0	0	1	1	0	0	0	0	1	Cancer	61-70
1742	F	64	1	0	0	1	1	0	0	1	1	1	Cancer	61-70
1743	M	94	1	0	0	0	0	0	0	0	0	1	Cancer	71+
1744	F	78	1	0	0	0	0	0	0	0	0	1	Cancer	71+
1745	F	72	1	0	0	0	1	0	0	0	0	1	Cancer	71+
1746	F	84	1	0	0	1	1	0	0	1	0	1	Cancer	71+
1747	F	84	1	0	1	1	1	0	0	0	1	1	Cancer	71+
1748	F	72	1	0	0	1	1	0	0	0	0	1	Cancer	71+
1749	F	86	1	0	0	1	1	1	0	0	0	1	Cancer	71+
1750	F	76	1	0	0	0	0	0	0	0	0	1	Cancer	71+
1751	F	74	1	0	0	1	1	1	0	0	0	1	Cancer	71+
1752	M	75	1	0	0	0	1	1	0	1	1	1	Cancer	71+
1753	M	64	1	0	0	1	0	0	0	0	0	1	Cancer	61-70
1754	F	57	1	0	0	1	1	0	0	0	0	1	Cancer	51-60
1755	M	80	1	0	0	1	1	0	0	0	0	1	Cancer	71+
1756	M	63	1	0	0	1	1	1	0	0	0	1	Cancer	61-70
1757	M	41	1	0	0	0	0	0	0	1	1	1	Cancer	41-50
1758	F	78	1	0	0	0	1	0	0	0	1	1	Cancer	71+
1759	F	72	1	0	0	0	0	0	0	0	0	1	Cancer	71+
1760	F	82	1	0	1	0	1	0	0	0	0	1	Cancer	71+
1761	F	86	1	0	1	1	1	0	0	0	0	1	Cancer	71+
1762	F	61	1	0	0	1	1	0	0	0	0	1	Cancer	61-70
1763	F	88	1	0	0	0	1	0	0	0	0	1	Cancer	71+
1764	F	53	1	0	0	0	1	1	0	0	0	1	Cancer	51-60
1765	F	72	1	0	0	0	1	0	0	0	0	1	Cancer	71+
1766	F	76	1	0	0	0	1	0	0	0	0	1	Cancer	71+
1767	F	83	1	0	0	0	1	1	0	0	0	1	Cancer	71+
1768	F	79	1	0	0	0	1	0	0	1	0	1	Cancer	71+
1769	M	97	1	0	1	0	1	0	0	0	0	1	Cancer	71+
1770	M	65	1	0	1	1	1	1	0	0	1	1	Cancer	61-70
1771	M	81	1	0	1	0	1	0	0	1	1	1	Cancer	71+
1772	F	74	1	0	0	0	1	0	0	0	0	1	Cancer	71+
1773	F	93	1	0	0	0	1	0	0	0	1	1	Cancer	71+
1774	M	68	1	0	0	0	1	0	0	1	1	1	Cancer	61-70
1775	M	86	1	0	0	0	0	0	0	0	0	1	Cancer	71+
1776	M	58	1	0	0	1	0	0	0	0	0	1	Cancer	51-60
1777	F	83	1	0	0	1	1	0	0	0	0	1	Cancer	71+
1778	M	81	1	0	0	0	0	0	0	0	0	1	Cancer	71+
1779	F	90	1	0	0	1	1	1	0	0	0	3	Cancer	71+
1780	M	69	1	0	1	1	1	0	0	0	0	1	Cancer	61-70
1781	M	81	1	0	0	0	0	0	0	0	0	1	Cancer	71+
1782	M	81	1	0	0	0	1	0	0	0	0	1	Cancer	71+
1783	M	62	1	0	0	0	1	0	0	0	0	1	Cancer	61-70
1784	M	73	1	0	0	0	1	0	0	0	0	1	Cancer	71+
1785	M	79	1	0	0	0	0	0	0	0	0	1	Cancer	71+
1786	F	68	1	0	0	0	0	0	0	0	0	1	Cancer	61-70
1787	F	78	1	0	1	0	1	1	0	0	0	1	Cancer	71+
1788	M	51	1	0	0	1	0	0	0	0	1	1	Cancer	51-60
1789	F	73	1	0	0	0	1	1	0	0	1	1	Cancer	71+
1790	M	57	1	0	0	0	1	0	0	1	1	2	Cancer	51-60
1791	M	84	1	0	0	0	0	0	0	0	0	2	Cancer	71+
1792	F	67	1	0	0	1	1	1	0	0	1	1	Cancer	61-70
1793	F	69	1	0	0	0	1	0	0	0	1	1	Cancer	61-70
1794	F	77	1	0	0	0	1	0	0	0	0	2	Cancer	71+
1795	F	57	1	0	0	1	1	0	0	0	1	3	Cancer	51-60
1796	F	86	1	0	0	1	1	1	0	0	0	1	Cancer	71+
1797	F	58	1	0	0	1	1	0	0	0	0	2	Cancer	51-60
1798	F	81	1	0	0	0	0	0	0	0	0	1	Cancer	71+
1799	M	82	1	0	0	0	1	0	0	0	0	1	Cancer	71+
1800	M	55	1	0	0	0	0	0	0	0	0	1	Cancer	51-60
1801	F	48	1	0	0	0	1	0	0	0	0	1	Cancer	41-50
1802	F	74	1	0	0	1	1	0	0	0	0	1	Cancer	71+
1803	F	83	1	0	0	0	0	0	0	1	0	1	Cancer	71+
1804	F	76	1	0	0	0	0	0	0	0	0	1	Cancer	71+
1805	F	61	1	0	0	0	0	0	0	0	0	1	Cancer	61-70
1806	M	86	1	0	0	0	0	0	0	0	0	1	Cancer	71+
1807	F	78	1	0	0	0	0	0	0	0	0	1	Cancer	71+
1808	F	43	1	0	0	0	0	0	0	0	0	3	Cancer	41-50
1809	M	51	1	0	0	0	1	0	0	1	1	1	Cancer	51-60
1810	M	70	1	0	0	0	1	0	0	0	0	1	Cancer	61-70
1811	F	60	1	0	0	1	1	1	0	0	1	1	Cancer	51-60
1812	F	63	1	0	0	0	1	0	0	0	0	1	Cancer	61-70
1813	F	60	1	0	0	0	1	0	0	0	0	1	Cancer	51-60
1814	M	73	1	0	0	1	1	0	0	0	0	1	Cancer	71+
1815	F	90	1	0	0	1	1	1	0	0	0	2	Cancer	71+
1816	F	55	1	0	0	1	1	0	0	0	1	1	Cancer	51-60
1817	F	87	1	0	0	1	0	0	0	0	0	1	Cancer	71+
1818	M	78	1	0	0	1	1	0	0	1	1	1	Cancer	71+
1819	F	61	1	0	0	1	1	0	0	0	0	1	Cancer	61-70
1820	F	48	1	0	0	0	0	0	0	0	1	1	Cancer	41-50
1821	M	57	1	0	0	0	0	0	0	0	1	1	Cancer	51-60
1822	M	66	1	0	0	1	1	0	0	0	1	1	Cancer	61-70
1823	M	57	1	0	0	0	0	0	0	0	1	1	Cancer	51-60
1824	M	67	1	0	0	0	0	0	0	0	0	1	Cancer	61-70
1825	F	49	1	0	0	0	1	0	0	0	0	1	Cancer	41-50
1826	F	73	1	0	0	1	1	1	0	0	0	1	Cancer	71+
1827	M	46	1	0	0	1	1	0	0	0	0	1	Cancer	41-50
1828	M	79	1	0	0	1	1	0	0	0	0	1	Cancer	71+
1829	M	80	1	0	0	0	1	0	0	1	1	1	Cancer	71+
1830	M	56	1	0	1	0	0	1	0	0	0	1	Cancer	51-60
1831	F	48	1	0	0	0	1	0	0	0	0	1	Cancer	41-50
1832	M	73	1	0	0	1	1	0	0	0	0	1	Cancer	71+
1833	M	60	1	0	0	0	1	0	0	1	0	1	Cancer	51-60
1834	M	46	1	0	0	1	0	0	0	0	1	1	Cancer	41-50
1835	F	83	1	0	0	0	0	0	0	0	1	1	Cancer	71+
1836	F	87	1	0	0	0	1	0	0	0	0	1	Cancer	71+
1837	F	69	1	0	0	0	0	0	0	0	0	1	Cancer	61-70
1838	M	78	1	0	1	1	1	1	0	0	0	1	Cancer	71+
1839	F	65	1	0	0	1	1	0	0	0	0	1	Cancer	61-70
1840	M	52	1	0	0	0	0	0	0	1	1	1	Cancer	51-60
1841	F	100	1	0	0	0	0	0	0	0	0	1	Cancer	71+
1842	F	66	1	0	0	0	1	0	0	0	0	1	Cancer	61-70
1843	F	72	1	0	0	1	1	0	0	0	0	2	Cancer	71+
1844	M	81	1	0	0	1	1	0	0	0	0	1	Cancer	71+
1845	F	44	1	0	0	0	0	0	0	0	0	1	Cancer	41-50
1846	M	48	1	0	0	0	1	0	0	1	1	1	Cancer	41-50
1847	M	84	1	0	0	1	1	0	0	0	0	1	Cancer	71+
1848	F	72	1	0	0	0	0	0	0	0	0	1	Cancer	71+
1849	F	82	1	0	1	0	1	0	0	0	0	1	Cancer	71+
1850	F	57	1	0	0	0	1	0	0	0	1	1	Cancer	51-60
1851	F	81	1	0	0	0	0	0	0	1	1	1	Cancer	71+
1852	F	75	1	0	0	0	1	1	0	0	0	1	Cancer	71+
1853	F	54	1	0	0	0	0	0	0	0	0	1	Cancer	51-60
1854	M	60	1	0	1	1	1	1	0	0	1	1	Cancer	51-60
1855	M	87	1	0	0	1	0	1	0	0	0	1	Cancer	71+
1856	F	72	1	0	0	0	1	1	0	0	0	1	Cancer	71+
1857	M	87	1	0	0	0	0	0	0	0	0	1	Cancer	71+
1858	F	87	1	0	0	1	0	0	0	0	0	1	Cancer	71+
1859	F	45	1	0	0	0	0	0	0	0	1	1	Cancer	41-50
1860	F	66	1	0	0	0	0	0	0	0	0	1	Cancer	61-70
1861	F	60	1	0	0	0	1	0	0	0	0	1	Cancer	51-60
1862	M	73	1	0	1	0	1	1	0	0	0	2	Cancer	71+
1863	M	73	1	0	0	0	0	0	0	0	0	1	Cancer	71+
1864	F	57	1	0	0	1	1	0	0	0	0	1	Cancer	51-60
1865	M	50	1	0	0	0	1	0	0	1	1	1	Cancer	41-50
1866	M	93	1	0	0	0	1	0	0	0	0	1	Cancer	71+
1867	F	94	1	0	0	0	0	0	0	0	0	1	Cancer	71+
1868	F	75	1	0	1	0	1	1	0	0	0	1	Cancer	71+
1869	F	82	1	0	0	1	1	1	0	0	0	1	Cancer	71+
1870	F	66	1	0	0	1	1	0	0	0	1	1	Cancer	61-70
1871	M	63	1	0	1	0	0	1	0	0	0	1	Cancer	61-70
1872	M	60	1	0	1	1	1	1	0	1	0	1	Cancer	51-60
1873	F	47	1	0	0	0	0	0	0	0	1	1	Cancer	41-50
1874	M	87	1	0	1	0	1	1	0	0	0	1	Cancer	71+
1875	M	73	1	0	0	1	1	0	0	0	0	1	Cancer	71+
1876	F	85	1	0	0	0	0	1	0	0	0	3	Cancer	71+
1877	F	71	1	0	0	0	0	0	0	0	0	1	Cancer	71+
1878	M	78	1	0	0	1	1	0	0	0	0	1	Cancer	71+
1879	F	78	1	0	0	1	1	0	0	0	0	1	Cancer	71+
1880	F	72	1	0	0	1	0	1	0	0	0	1	Cancer	71+
1881	M	92	1	0	0	1	1	1	0	0	0	1	Cancer	71+
1882	F	58	1	0	0	0	0	0	0	0	0	1	Cancer	51-60
1883	F	43	1	0	0	0	1	0	0	1	1	1	Cancer	41-50
1884	F	70	1	0	0	0	1	0	0	0	0	1	Cancer	61-70
1885	F	73	1	0	0	0	0	0	0	0	1	1	Cancer	71+
1886	M	58	1	0	0	1	1	0	0	0	0	1	Cancer	51-60
1887	M	81	1	0	1	1	1	1	0	0	0	1	Cancer	71+
1888	F	62	1	0	0	0	0	0	0	0	0	1	Cancer	61-70
1889	F	83	1	0	0	1	1	0	0	0	0	1	Cancer	71+
1890	M	60	1	0	0	0	0	0	0	0	0	1	Cancer	51-60
1891	M	46	1	0	0	0	0	0	0	0	0	1	Cancer	41-50
1892	M	61	1	0	0	1	1	0	0	0	1	1	Cancer	61-70
1893	M	73	1	0	0	0	1	0	0	0	0	1	Cancer	71+
1894	M	61	1	0	0	1	0	0	0	0	0	1	Cancer	61-70
1895	F	57	1	0	0	0	0	0	0	0	0	1	Cancer	51-60
1896	F	73	1	0	0	0	0	0	0	0	0	1	Cancer	71+
1897	M	42	1	0	0	0	0	0	0	0	1	1	Cancer	41-50
1898	M	62	1	0	0	0	1	0	0	0	0	1	Cancer	61-70
1899	F	78	1	0	1	1	1	0	0	0	0	1	Cancer	71+
1900	F	50	1	0	0	0	1	0	0	0	1	1	Cancer	41-50
1901	F	50	1	0	0	0	0	0	0	0	0	1	Cancer	41-50
1902	F	79	1	0	0	0	1	0	0	0	0	1	Cancer	71+
1903	M	67	1	0	0	1	1	0	0	0	1	1	Cancer	61-70
1904	F	75	1	0	0	0	0	0	0	0	0	1	Cancer	71+
1905	F	64	1	0	0	1	1	0	0	0	1	1	Cancer	61-70
1906	M	49	1	0	0	1	0	0	0	0	0	1	Cancer	41-50
1907	F	55	1	0	0	0	0	0	0	0	0	1	Cancer	51-60
1908	F	84	1	0	1	0	1	1	1	0	1	1	Cancer	71+
1909	M	41	1	0	0	0	0	0	0	0	0	1	Cancer	41-50
1910	F	77	1	0	1	1	1	1	0	0	0	1	Cancer	71+
1911	M	68	1	0	0	0	1	0	0	0	0	1	Cancer	61-70
1912	M	80	1	0	0	1	1	0	0	0	0	1	Cancer	71+
1913	F	87	1	0	0	0	0	0	0	0	0	1	Cancer	71+
1914	F	84	1	0	0	0	1	0	0	0	0	1	Cancer	71+
1915	F	81	1	0	0	0	1	0	0	0	0	1	Cancer	71+
1916	M	62	1	0	0	0	1	0	0	0	1	1	Cancer	61-70
1917	M	82	1	0	0	0	0	0	0	0	0	1	Cancer	71+
1918	M	70	1	0	0	1	1	0	0	0	0	1	Cancer	61-70
1919	F	66	1	0	0	1	1	0	0	0	0	1	Cancer	61-70
1920	F	79	1	0	0	0	1	1	0	0	0	1	Cancer	71+
1921	F	81	1	0	0	0	1	0	0	0	0	1	Cancer	71+
1922	M	53	1	0	0	0	0	0	0	0	1	1	Cancer	51-60
1923	F	47	1	0	0	1	1	0	0	1	0	1	Cancer	41-50
1924	M	89	1	0	1	1	1	0	0	0	0	1	Cancer	71+
1925	F	93	1	0	0	1	1	1	0	0	0	1	Cancer	71+
1926	F	67	1	0	0	0	0	0	0	0	0	1	Cancer	61-70
1927	M	81	1	0	0	1	1	0	0	0	1	1	Cancer	71+
1928	F	88	1	0	0	0	1	0	0	0	0	1	Cancer	71+
1929	M	53	1	0	0	1	1	0	0	0	1	1	Cancer	51-60
1930	F	71	1	0	0	1	1	0	0	0	0	1	Cancer	71+
1931	F	69	1	0	0	0	1	0	0	0	1	1	Cancer	61-70
1932	F	56	1	0	0	0	1	0	0	0	1	1	Cancer	51-60
1933	F	42	1	0	0	0	0	0	0	0	1	1	Cancer	41-50
1934	M	51	1	0	0	0	1	0	0	1	0	1	Cancer	51-60
1935	M	63	1	0	0	0	0	0	0	0	1	1	Cancer	61-70
1936	M	66	1	0	0	0	0	0	0	1	0	1	Cancer	61-70
1937	M	51	1	0	0	0	1	0	0	1	0	1	Cancer	51-60
1938	M	91	1	0	0	0	1	1	0	0	0	1	Cancer	71+
1939	M	65	1	0	0	0	1	0	0	0	0	4	Cancer	61-70
1940	M	47	1	0	0	0	0	0	0	0	1	1	Cancer	41-50
1941	M	68	1	0	1	1	1	1	0	1	0	1	Cancer	61-70
1942	F	85	1	0	0	0	1	0	0	0	1	1	Cancer	71+
1943	M	54	1	0	0	0	1	0	0	0	1	1	Cancer	51-60
1944	M	58	1	0	0	0	0	0	0	0	1	2	Cancer	51-60
1945	M	53	1	0	0	0	1	0	0	0	0	1	Cancer	51-60
1946	F	68	1	0	0	1	1	0	0	0	0	1	Cancer	61-70
1947	M	51	1	0	0	0	1	0	0	0	0	1	Cancer	51-60
1948	F	84	1	0	0	0	0	1	0	0	0	2	Cancer	71+
1949	F	84	1	0	1	0	0	1	0	0	0	1	Cancer	71+
1950	M	78	1	0	0	0	0	0	0	0	0	1	Cancer	71+
1951	M	71	1	0	0	1	1	0	0	0	0	1	Cancer	71+
1952	F	50	1	0	0	0	1	0	0	1	0	1	Cancer	41-50
1953	F	81	1	0	0	1	1	1	0	1	0	1	Cancer	71+
1954	F	82	1	0	0	1	1	1	0	0	0	1	Cancer	71+
1955	F	73	1	0	0	1	1	0	0	0	0	1	Cancer	71+
1956	F	85	1	0	0	0	1	0	0	0	0	1	Cancer	71+
1957	F	69	1	0	0	1	1	1	0	1	1	1	Cancer	61-70
1958	F	51	1	0	0	1	1	1	1	1	1	1	Cancer	51-60
1959	M	61	1	0	0	0	1	0	0	0	0	1	Cancer	61-70
1960	F	77	1	0	0	1	1	0	0	0	0	1	Cancer	71+
1961	M	68	1	0	0	0	1	0	0	0	1	1	Cancer	61-70
1962	M	65	1	0	0	1	1	0	0	0	0	1	Cancer	61-70
1963	F	71	1	0	0	1	1	0	0	0	0	1	Cancer	71+
1964	F	69	1	0	0	1	1	0	0	0	0	1	Cancer	61-70
1965	M	67	1	0	0	1	1	0	0	0	1	1	Cancer	61-70
1966	F	47	1	0	0	0	0	0	0	1	1	1	Cancer	41-50
1967	F	51	1	0	0	1	1	0	0	0	0	1	Cancer	51-60
1968	F	78	1	0	0	0	1	0	0	1	1	1	Cancer	71+
1969	F	56	1	0	0	1	1	0	0	0	0	1	Cancer	51-60
1970	F	57	1	0	0	0	0	0	0	0	0	1	Cancer	51-60
1971	F	63	1	0	0	1	0	0	0	0	0	1	Cancer	61-70
1972	F	77	1	0	0	1	0	1	0	0	0	1	Cancer	71+
1973	M	49	1	0	0	0	0	0	0	0	0	1	Cancer	41-50
1974	M	77	1	0	0	1	0	0	0	1	0	1	Cancer	71+
1975	M	63	1	0	0	0	1	0	0	1	0	2	Cancer	61-70
1976	F	81	1	0	0	1	1	0	0	0	1	1	Cancer	71+
1977	M	61	1	0	0	0	0	0	0	0	0	1	Cancer	61-70
1978	F	51	1	0	0	0	0	0	0	0	0	1	Cancer	51-60
1979	F	52	1	0	0	0	0	0	0	0	0	1	Cancer	51-60
1980	F	53	1	0	0	0	0	0	0	0	1	1	Cancer	51-60
1981	F	79	1	0	1	1	0	0	0	1	1	1	Cancer	71+
1982	M	72	1	0	0	0	0	0	0	0	1	2	Cancer	71+
1983	M	58	1	0	0	0	0	1	0	0	0	1	Cancer	51-60
1984	M	77	1	0	0	0	1	0	0	0	0	1	Cancer	71+
1985	M	65	1	0	0	0	0	0	0	0	0	2	Cancer	61-70
1986	M	53	1	0	0	0	0	0	0	1	1	1	Cancer	51-60
1987	M	77	1	0	0	0	0	0	0	1	1	1	Cancer	71+
1988	F	54	1	0	0	0	0	0	0	0	0	1	Cancer	51-60
1989	F	79	1	0	0	0	0	0	0	0	0	1	Cancer	71+
1990	F	66	1	0	0	0	0	0	0	0	0	1	Cancer	61-70
1991	M	65	1	0	0	0	1	0	0	0	0	2	Cancer	61-70
1992	F	61	1	0	0	0	0	0	0	0	0	1	Cancer	61-70
1993	F	63	1	0	0	1	0	0	0	0	0	1	Cancer	61-70
1994	F	66	1	0	0	0	0	0	0	0	0	1	Cancer	61-70
1995	M	51	1	0	0	0	0	1	0	1	1	2	Cancer	51-60
1996	M	63	1	0	1	1	1	1	0	0	0	1	Cancer	61-70
1997	M	71	1	0	0	1	0	0	0	0	0	1	Cancer	71+
1998	M	73	1	0	1	1	1	1	0	0	0	1	Cancer	71+
1999	F	71	1	0	0	1	1	0	0	0	0	1	Cancer	71+
[truncated: 267 more rows]
